# Supplementary material for: Diaqua­(1,4,7,10,13-penta­oxacyclo­penta­deca­ne)iron(II) bis­(μ-cis-1,2-dicyano-1,2-ethyl­enedithiol­ato)bis­[(cis-1,2-dicyano-1,2-ethyl­enedithiol­ato)ferrate(III)] 1,4,7,10,13-penta­oxacyclo­penta­decane disolvate
Source: Acta Crystallogr Sect E Struct Rep Online. 2008 Nov 20;64(Pt 12):m1557–8. doi: 10.1107/S1600536808036805 (PMC2959872; doi:10.1107/S1600536808036805)
Supplement: Supplementary file 1 [file e-64-m1557-sup1.cif]

##############################################################################
###                                                                        ###
###        Electronic paper (Acta Crystallographica Section E)             ###
###                                                                        ###
##############################################################################
#                                                                            #
# This CIF contains the data in a paper accepted for publication in Acta     #
# Crystallographica Section E. It conforms to the requirements of Notes      #
# for Authors for Section E, and has been peer reviewed under the auspices   #
# of the IUCr Commission on Journals.                                        #
#                                                                            #
# Full details of the Crystallographic Information File format               #
# are given in the paper "The Crystallographic Information File (CIF):       #
# a New Standard Archive File for Crystallography" by S. R. Hall, F. H.      #
# Allen and I. D. Brown [Acta Cryst. (1991), A47, 655-685].                  #
#                                                                            #
# The current version of the core CIF dictionary is obtainable from          #
# ftp://ftp.iucr.org/pub/cif_core.dic. The current version number is 2.4.    #
#                                                                            #
# Software is freely available for graphical display of the structure(s) in  #
# this CIF.  For information consult the CIF home page http://www.iucr.org/  #
# cif/home.html                                                              #
#                                                                            #
# This file may be used for bona fide research purposes within the           #
# scientific community so long as proper attribution is given to the journal # 
# article from which it was obtained.                                        #
#                                                                            #
##############################################################################
                                             
data_global
_audit_creation_method
                  'from SHELXL97 and KenX, based on form.cif supplied from IUCr'
_journal_date_recd_electronic     2008-10-30
_journal_date_accepted     2008-11-08
_journal_name_full     'Acta Crystallographica, Section E'
_journal_year     2008
_journal_volume     64
_journal_issue     12
_journal_page_first     m1557
_journal_page_last     m1558
_journal_paper_category     QM
_journal_coeditor_code     LH2727
_publ_contact_author_name     'Ken Sakai'
_publ_contact_author_address
;
    Department of Chemistry
    Faculty of Science
    Kyushu University
    Hakozaki 6-10-1, Higashi-ku
    Fukuoka 812-8581, Japan
;
_publ_contact_author_email     ksakai@chem.kyushu-univ.jp
_publ_contact_author_fax     '+81926422596'
_publ_contact_author_phone     '+81926422596'
_publ_section_title
;\
Diaqua(1,4,7,10,13-pentaoxacyclopentadecane)iron(II)
bis(\m-<i>cis</i>-1,2-dicyano-1,2-ethylenedithiolato)bis[(<i>cis</i>-\
1,2-dicyano-1,2-ethylenedithiolato)ferrate(III)]
1,4,7,10,13-pentaoxacyclopentadecane disolvate
;
loop_
    _publ_author_name
    _publ_author_address
    'Yamaguchi, Toshiki'
;
    Department of Chemistry
    Faculty of Science
    Kyushu University
    Hakozaki 6-10-1, Higashi-ku
    Fukuoka 812-8581, Japan
;
    'Masaoka, Shigeyuki'
;
    Department of Chemistry
    Faculty of Science
    Kyushu University
    Hakozaki 6-10-1, Higashi-ku
    Fukuoka 812-8581, Japan
;
    'Sakai*, Ken'
;
    Department of Chemistry
    Faculty of Science
    Kyushu University
    Hakozaki 6-10-1, Higashi-ku
    Fukuoka 812-8581, Japan
;
data_I
_chemical_name_systematic
;
Diaqua(1,4,7,10,13-pentaoxacyclopentadecane)iron(II)
bis(\m-<i>cis</i>-1,2-dicyano-1,2-ethylenedithiolato)bis[(<i>cis</i>-
1,2-dicyano-1,2-ethylenedithiolato)ferrate(III)]
1,4,7,10,13-pentaoxacyclopentadecane disolvate
;
_chemical_name_common     ?
_chemical_formula_moiety     'C10 H24 Fe O7 2+, C16 Fe2 N8 2- S8, 2(C10 H20 O5)'
_chemical_formula_sum     'C46 H64 Fe3 N8 O17 S8'
_chemical_formula_structural     'C46 H64 Fe3 N8 O17 S8'
_chemical_formula_analytical     'C46 H64 Fe3 N8 O17 S8'
_chemical_formula_iupac
                      '[Fe (C10 H20 O5) (H2 O)2] [Fe2 (C4 N2 S2)4], 2C10 H20 O5'
_chemical_formula_weight     1425.08
_symmetry_cell_setting     'Monoclinic'
_symmetry_space_group_name_H-M     'P 21/c'
_symmetry_space_group_name_Hall     '-P 2ybc'
loop_
    _symmetry_equiv_pos_as_xyz
    'x, y, z'
    '-x, y+1/2, -z+1/2'
    '-x, -y, -z'
    'x, -y-1/2, z-1/2'
_cell_length_a     13.376(4)
_cell_length_b     15.739(4)
_cell_length_c     30.069(8)
_cell_angle_alpha     90.00
_cell_angle_beta     91.600(4)
_cell_angle_gamma     90.00
_cell_volume     6328(3)
_cell_formula_units_Z     4
_cell_measurement_reflns_used     9808
_cell_measurement_theta_min     2.39
_cell_measurement_theta_max     27.51
_cell_measurement_temperature     100(2)
_exptl_crystal_description     'needles'
_exptl_crystal_colour     'black'
_exptl_crystal_size_max     0.198
_exptl_crystal_size_mid     0.046
_exptl_crystal_size_min     0.040
_exptl_crystal_size_rad     ?
_exptl_crystal_density_diffrn     1.496
_exptl_crystal_density_meas     ?
_exptl_crystal_density_method     'not measured'
_exptl_crystal_F_000     2952
_exptl_absorpt_coefficient_mu     1.012
_exptl_absorpt_correction_type     multi-scan
_exptl_absorpt_process_details     '(SADABS; Sheldrick, 1996)'
_exptl_absorpt_correction_T_min     0.742
_exptl_absorpt_correction_T_max     0.960
_exptl_special_details
;
The first 50 frames were rescanned at the end of data collection to evaluate any
possible decay phenomenon. Since it was judged to be negligible, no decay
correction was applied to the data.
;
_diffrn_ambient_temperature     100(2)
_diffrn_radiation_type     MoK\a
_diffrn_radiation_wavelength     0.71073
_diffrn_radiation_source     'rotating anode with a mirror focusing unit'
_diffrn_radiation_monochromator     graphite
_diffrn_measurement_device     'Bruker SMART APEX CCD area-detector'
_diffrn_measurement_method     '\f and \w'
_diffrn_detector_area_resol_mean     ?
_diffrn_reflns_number     68765
_diffrn_reflns_av_R_equivalents     0.0555
_diffrn_reflns_av_sigmaI/netI     0.0453
_diffrn_reflns_theta_min     2.07
_diffrn_reflns_theta_max     27.10
_diffrn_reflns_theta_full     27.10
_diffrn_measured_fraction_theta_max     0.991
_diffrn_measured_fraction_theta_full     0.991
_diffrn_reflns_limit_h_min     -17
_diffrn_reflns_limit_h_max     17
_diffrn_reflns_limit_k_min     -20
_diffrn_reflns_limit_k_max     20
_diffrn_reflns_limit_l_min     -38
_diffrn_reflns_limit_l_max     38
_diffrn_standards_number     NONE
_diffrn_standards_interval_count     ?
_diffrn_standards_interval_time     ?
_diffrn_standards_decay_%     0
_refine_special_details
;
Refinement of <i>F</i>^2^ against ALL reflections. The weighted <i>R</i>-factor
<i>wR</i> and goodness of fit <i>S</i> are based on <i>F</i>^2^, conventional
<i>R</i>-factors <i>R</i> are based on <i>F</i>, with <i>F</i> set to zero for
negative <i>F</i>^2^. The threshold expression of <i>F</i>^2^ >
\s(<i>F</i>^2^) is used only for calculating <i>R</i>-factors(gt) <i>etc</i>.
and is not relevant to the choice of reflections for refinement.
<i>R</i>-factors based on <i>F</i>^2^ are statistically about twice as large
as those based on <i>F</i>, and <i>R</i>- factors based on ALL data will be
even larger.
;
_reflns_number_total     13837
_reflns_number_gt     10591
_reflns_threshold_expression     I>2\s(I)
_refine_ls_structure_factor_coef     Fsqd
_refine_ls_matrix_type     full
_refine_ls_R_factor_all     0.0587
_refine_ls_R_factor_gt     0.0363
_refine_ls_wR_factor_gt     0.0661
_refine_ls_wR_factor_ref     0.0729
_refine_ls_goodness_of_fit_ref     1.038
_refine_ls_restrained_S_all     1.038
_refine_ls_number_reflns     13837
_refine_ls_number_parameters     755
_refine_ls_number_restraints     0
_refine_ls_hydrogen_treatment     mixed
_refine_ls_weighting_scheme     calc
_refine_ls_weighting_details
         'calc w=1/[\s^2^(Fo^2^)+(0.0267P)^2^+3.2078P] where P=(Fo^2^+2Fc^2^)/3'
_atom_sites_solution_hydrogens     geom
_atom_sites_solution_primary     direct
_atom_sites_solution_secondary     difmap
_refine_ls_shift/su_max     0.001
_refine_ls_shift/su_mean     0.000
_refine_diff_density_max     0.549
_refine_diff_density_min     -0.339
loop_
    _atom_type_symbol
    _atom_type_description
    _atom_type_scat_dispersion_real
    _atom_type_scat_dispersion_imag
    _atom_type_scat_source
    'C' 'C' 0.0033 0.0016
                         'International Tables Vol C Tables 4.2.6.8 and 6.1.1.4'
    'H' 'H' 0.0000 0.0000
                         'International Tables Vol C Tables 4.2.6.8 and 6.1.1.4'
    'N' 'N' 0.0061 0.0033
                         'International Tables Vol C Tables 4.2.6.8 and 6.1.1.4'
    'O' 'O' 0.0106 0.0060
                         'International Tables Vol C Tables 4.2.6.8 and 6.1.1.4'
    'S' 'S' 0.1246 0.1234
                         'International Tables Vol C Tables 4.2.6.8 and 6.1.1.4'
    'Fe' 'Fe' 0.3463 0.8444
                         'International Tables Vol C Tables 4.2.6.8 and 6.1.1.4'
_computing_data_collection     'APEX2 (Bruker, 2007)'
_computing_cell_refinement     'SAINT (Bruker, 2007)'
_computing_data_reduction     'SAINT (Bruker, 2007)'
_computing_structure_solution     'SHELXS97 (Sheldrick, 2008)'
_computing_structure_refinement     'SHELXL97 (Sheldrick, 2008)'
_computing_molecular_graphics     'KENX (Sakai, 2004)'
_computing_publication_material
;
SHELXL97 (Sheldrick, 2008), TEXSAN (Molecular Structure Corporation,
2001),
KENX (Sakai, 2004) and ORTEPII (Johnson, 1976)
;
loop_
    _atom_site_type_symbol
    _atom_site_label
    _atom_site_fract_x
    _atom_site_fract_y
    _atom_site_fract_z
    _atom_site_U_iso_or_equiv
    _atom_site_adp_type
    _atom_site_calc_flag
    _atom_site_refinement_flags
    _atom_site_occupancy
    _atom_site_disorder_assembly
    _atom_site_disorder_group
    Fe Fe1 0.59954(2) 0.527018(19) 0.027212(10) 0.01380(7) Uani d . 1 . .
    Fe Fe2 0.08164(2) 0.559112(19) 0.015272(11) 0.01436(7) Uani d . 1 . .
    Fe Fe3 0.22188(2) 0.081610(19) 0.160542(10) 0.01279(7) Uani d . 1 . .
    S S1 0.65583(4) 0.39842(4) 0.045857(19) 0.01683(12) Uani d . 1 . .
    S S2 0.57986(4) 0.48479(3) -0.043795(18) 0.01451(11) Uani d . 1 . .
    S S3 0.64623(4) 0.56941(4) 0.095356(19) 0.01793(12) Uani d . 1 . .
    S S4 0.62207(4) 0.65871(4) 0.001767(19) 0.01773(12) Uani d . 1 . .
    S S5 0.16136(4) 0.47243(3) 0.062681(19) 0.01600(12) Uani d . 1 . .
    S S6 0.11068(4) 0.66775(3) 0.061957(19) 0.01783(12) Uani d . 1 . .
    S S7 0.07146(4) 0.65027(3) -0.041804(19) 0.01742(12) Uani d . 1 . .
    S S8 0.09565(4) 0.45117(3) -0.032270(18) 0.01515(11) Uani d . 1 . .
    O O1 0.19270(11) 0.12133(10) 0.08849(5) 0.0193(3) Uani d . 1 . .
    O O2 0.27147(11) -0.02428(10) 0.11811(5) 0.0197(3) Uani d . 1 . .
    O O3 0.23720(13) -0.03008(10) 0.20354(5) 0.0270(4) Uani d . 1 . .
    O O4 0.19983(11) 0.12270(10) 0.23080(5) 0.0196(3) Uani d . 1 . .
    O O5 0.20035(11) 0.22228(10) 0.15824(5) 0.0206(4) Uani d . 1 . .
    O O6 0.37295(12) 0.10924(12) 0.17086(6) 0.0191(4) Uani d . 1 . .
    O O7 0.07301(12) 0.05129(12) 0.15570(6) 0.0207(4) Uani d . 1 . .
    O O8 0.44831(11) 0.21480(10) 0.10820(5) 0.0200(3) Uani d . 1 . .
    O O9 0.57976(11) 0.07865(10) 0.13190(5) 0.0218(4) Uani d . 1 . .
    O O10 0.51901(11) 0.00073(10) 0.21446(5) 0.0218(4) Uani d . 1 . .
    O O11 0.49149(11) 0.15375(10) 0.26444(6) 0.0244(4) Uani d . 1 . .
    O O12 0.48824(12) 0.28340(10) 0.19532(5) 0.0240(4) Uani d . 1 . .
    O O13 -0.07486(11) 0.12746(10) 0.10257(5) 0.0215(4) Uani d . 1 . .
    O O14 -0.01589(12) -0.03072(10) 0.05980(5) 0.0236(4) Uani d . 1 . .
    O O15 -0.01408(12) -0.14420(10) 0.13565(5) 0.0248(4) Uani d . 1 . .
    O O16 0.00158(11) -0.05479(10) 0.21969(5) 0.0208(4) Uani d . 1 . .
    O O17 -0.14297(12) 0.06099(10) 0.18609(6) 0.0240(4) Uani d . 1 . .
    N N1 0.70216(15) 0.18374(13) 0.00039(7) 0.0255(5) Uani d . 1 . .
    N N2 0.59855(15) 0.29093(13) -0.11533(7) 0.0262(5) Uani d . 1 . .
    N N3 0.69081(15) 0.76836(13) 0.16152(7) 0.0254(5) Uani d . 1 . .
    N N4 0.66447(19) 0.88016(14) 0.04131(7) 0.0365(6) Uani d . 1 . .
    N N5 0.25737(15) 0.45610(13) 0.17831(7) 0.0275(5) Uani d . 1 . .
    N N6 0.18424(16) 0.70649(13) 0.18215(7) 0.0273(5) Uani d . 1 . .
    N N7 0.07441(17) 0.65303(14) -0.16666(7) 0.0315(5) Uani d . 1 . .
    N N8 0.09250(16) 0.40171(13) -0.15397(7) 0.0285(5) Uani d . 1 . .
    C C1 0.64947(15) 0.34198(14) -0.00380(8) 0.0164(5) Uani d . 1 . .
    C C2 0.67963(16) 0.25395(15) -0.00215(7) 0.0188(5) Uani d . 1 . .
    C C3 0.61651(15) 0.37748(14) -0.04274(7) 0.0154(5) Uani d . 1 . .
    C C4 0.60718(16) 0.32967(14) -0.08322(8) 0.0175(5) Uani d . 1 . .
    C C5 0.65634(16) 0.67935(14) 0.09037(7) 0.0171(5) Uani d . 1 . .
    C C6 0.67553(16) 0.72830(15) 0.13001(8) 0.0197(5) Uani d . 1 . .
    C C7 0.64611(16) 0.71784(14) 0.05002(8) 0.0178(5) Uani d . 1 . .
    C C8 0.65594(18) 0.80839(16) 0.04549(8) 0.0237(5) Uani d . 1 . .
    C C9 0.18064(15) 0.53441(14) 0.10999(7) 0.0164(5) Uani d . 1 . .
    C C10 0.22371(16) 0.49240(14) 0.14840(8) 0.0186(5) Uani d . 1 . .
    C C11 0.15743(16) 0.61876(14) 0.11004(7) 0.0177(5) Uani d . 1 . .
    C C12 0.17233(17) 0.66872(14) 0.14981(8) 0.0193(5) Uani d . 1 . .
    C C13 0.08089(15) 0.58501(14) -0.08816(7) 0.0165(5) Uani d . 1 . .
    C C14 0.07722(17) 0.62397(15) -0.13157(8) 0.0208(5) Uani d . 1 . .
    C C15 0.09045(15) 0.49926(14) -0.08495(7) 0.0159(5) Uani d . 1 . .
    C C16 0.09320(16) 0.44502(15) -0.12327(8) 0.0184(5) Uani d . 1 . .
    C C17 0.24863(18) 0.07096(16) 0.05811(8) 0.0253(6) Uani d . 1 . .
    H H5 0.3201 0.0875 0.0594 0.030 Uiso calc R 1 . .
    H H6 0.2224 0.0788 0.0273 0.030 Uiso calc R 1 . .
    C C18 0.23663(18) -0.01932(16) 0.07239(8) 0.0265(6) Uani d . 1 . .
    H H7 0.1655 -0.0365 0.0697 0.032 Uiso calc R 1 . .
    H H8 0.2765 -0.0574 0.0536 0.032 Uiso calc R 1 . .
    C C19 0.25546(18) -0.10670(15) 0.13776(9) 0.0265(6) Uani d . 1 . .
    H H9 0.2941 -0.1506 0.1221 0.032 Uiso calc R 1 . .
    H H10 0.1837 -0.1220 0.1357 0.032 Uiso calc R 1 . .
    C C20 0.29009(17) -0.10070(15) 0.18559(8) 0.0243(5) Uani d . 1 . .
    H H11 0.2742 -0.1536 0.2018 0.029 Uiso calc R 1 . .
    H H12 0.3632 -0.0910 0.1878 0.029 Uiso calc R 1 . .
    C C21 0.23440(18) -0.01912(16) 0.25106(8) 0.0260(6) Uani d . 1 . .
    H H13 0.2840 -0.0569 0.2660 0.031 Uiso calc R 1 . .
    H H14 0.1672 -0.0338 0.2617 0.031 Uiso calc R 1 . .
    C C22 0.25811(17) 0.07187(16) 0.26164(8) 0.0233(5) Uani d . 1 . .
    H H15 0.2404 0.0853 0.2926 0.028 Uiso calc R 1 . .
    H H16 0.3303 0.0830 0.2583 0.028 Uiso calc R 1 . .
    C C23 0.21768(19) 0.21235(15) 0.23597(9) 0.0274(6) Uani d . 1 . .
    H H17 0.2900 0.2250 0.2342 0.033 Uiso calc R 1 . .
    H H18 0.1941 0.2323 0.2651 0.033 Uiso calc R 1 . .
    C C24 0.16045(19) 0.25483(15) 0.19884(8) 0.0275(6) Uani d . 1 . .
    H H19 0.0883 0.2415 0.2004 0.033 Uiso calc R 1 . .
    H H20 0.1691 0.3172 0.2005 0.033 Uiso calc R 1 . .
    C C25 0.14642(18) 0.25152(15) 0.11908(8) 0.0251(6) Uani d . 1 . .
    H H21 0.1497 0.3142 0.1169 0.030 Uiso calc R 1 . .
    H H22 0.0754 0.2342 0.1199 0.030 Uiso calc R 1 . .
    C C26 0.19651(18) 0.21083(15) 0.08030(8) 0.0245(6) Uani d . 1 . .
    H H23 0.1606 0.2251 0.0521 0.029 Uiso calc R 1 . .
    H H24 0.2667 0.2303 0.0786 0.029 Uiso calc R 1 . .
    C C27 0.52881(17) 0.18696(16) 0.08105(8) 0.0242(5) Uani d . 1 . .
    H H25 0.5908 0.2182 0.0895 0.029 Uiso calc R 1 . .
    H H26 0.5124 0.1989 0.0494 0.029 Uiso calc R 1 . .
    C C28 0.54479(18) 0.09321(16) 0.08753(8) 0.0256(5) Uani d . 1 . .
    H H27 0.4812 0.0624 0.0819 0.031 Uiso calc R 1 . .
    H H28 0.5945 0.0721 0.0664 0.031 Uiso calc R 1 . .
    C C29 0.58859(19) -0.00964(15) 0.14211(9) 0.0290(6) Uani d . 1 . .
    H H29 0.6440 -0.0349 0.1254 0.035 Uiso calc R 1 . .
    H H30 0.5260 -0.0395 0.1333 0.035 Uiso calc R 1 . .
    C C30 0.60860(18) -0.01933(16) 0.19102(9) 0.0280(6) Uani d . 1 . .
    H H31 0.6295 -0.0784 0.1978 0.034 Uiso calc R 1 . .
    H H32 0.6634 0.0193 0.2008 0.034 Uiso calc R 1 . .
    C C31 0.53724(18) 0.00910(16) 0.26145(8) 0.0264(6) Uani d . 1 . .
    H H33 0.5888 -0.0327 0.2711 0.032 Uiso calc R 1 . .
    H H34 0.4750 -0.0044 0.2771 0.032 Uiso calc R 1 . .
    C C32 0.57162(18) 0.09675(16) 0.27461(9) 0.0301(6) Uani d . 1 . .
    H H35 0.5890 0.0986 0.3068 0.036 Uiso calc R 1 . .
    H H36 0.6315 0.1128 0.2579 0.036 Uiso calc R 1 . .
    C C33 0.51659(18) 0.24121(15) 0.27080(8) 0.0252(5) Uani d . 1 . .
    H H37 0.5648 0.2462 0.2962 0.030 Uiso calc R 1 . .
    H H38 0.4555 0.2730 0.2784 0.030 Uiso calc R 1 . .
    C C34 0.56127(18) 0.28076(16) 0.23036(8) 0.0261(6) Uani d . 1 . .
    H H39 0.5845 0.3390 0.2375 0.031 Uiso calc R 1 . .
    H H40 0.6196 0.2470 0.2211 0.031 Uiso calc R 1 . .
    C C35 0.52417(19) 0.32257(16) 0.15643(8) 0.0260(6) Uani d . 1 . .
    H H41 0.5910 0.2999 0.1496 0.031 Uiso calc R 1 . .
    H H42 0.5300 0.3847 0.1610 0.031 Uiso calc R 1 . .
    C C36 0.45148(18) 0.30401(15) 0.11875(8) 0.0232(5) Uani d . 1 . .
    H H43 0.3839 0.3231 0.1269 0.028 Uiso calc R 1 . .
    H H44 0.4710 0.3364 0.0921 0.028 Uiso calc R 1 . .
    C C37 -0.07617(18) 0.11119(15) 0.05578(8) 0.0244(5) Uani d . 1 . .
    H H45 -0.0103 0.1266 0.0439 0.029 Uiso calc R 1 . .
    H H46 -0.1272 0.1479 0.0410 0.029 Uiso calc R 1 . .
    C C38 -0.09861(18) 0.01978(16) 0.04446(9) 0.0275(6) Uani d . 1 . .
    H H47 -0.1604 0.0014 0.0590 0.033 Uiso calc R 1 . .
    H H48 -0.1086 0.0132 0.0119 0.033 Uiso calc R 1 . .
    C C39 -0.03454(19) -0.12009(15) 0.05793(8) 0.0267(6) Uani d . 1 . .
    H H49 0.0296 -0.1501 0.0538 0.032 Uiso calc R 1 . .
    H H50 -0.0786 -0.1324 0.0317 0.032 Uiso calc R 1 . .
    C C40 -0.08261(18) -0.15415(16) 0.09902(8) 0.0265(6) Uani d . 1 . .
    H H51 -0.1451 -0.1226 0.1046 0.032 Uiso calc R 1 . .
    H H52 -0.0994 -0.2150 0.0949 0.032 Uiso calc R 1 . .
    C C41 -0.05309(18) -0.17727(15) 0.17582(8) 0.0249(5) Uani d . 1 . .
    H H53 -0.0521 -0.2402 0.1752 0.030 Uiso calc R 1 . .
    H H54 -0.1231 -0.1584 0.1791 0.030 Uiso calc R 1 . .
    C C42 0.01075(17) -0.14521(14) 0.21404(8) 0.0225(5) Uani d . 1 . .
    H H55 -0.0091 -0.1741 0.2417 0.027 Uiso calc R 1 . .
    H H56 0.0815 -0.1595 0.2089 0.027 Uiso calc R 1 . .
    C C43 -0.08396(18) -0.02924(16) 0.24395(8) 0.0273(6) Uani d . 1 . .
    H H57 -0.0690 -0.0331 0.2763 0.033 Uiso calc R 1 . .
    H H58 -0.1411 -0.0672 0.2367 0.033 Uiso calc R 1 . .
    C C44 -0.10995(19) 0.06062(16) 0.23150(8) 0.0272(6) Uani d . 1 . .
    H H59 -0.1635 0.0821 0.2506 0.033 Uiso calc R 1 . .
    H H60 -0.0506 0.0977 0.2356 0.033 Uiso calc R 1 . .
    C C45 -0.16276(19) 0.14463(16) 0.16992(9) 0.0300(6) Uani d . 1 . .
    H H61 -0.1076 0.1833 0.1792 0.036 Uiso calc R 1 . .
    H H62 -0.2256 0.1663 0.1823 0.036 Uiso calc R 1 . .
    C C46 -0.17198(17) 0.14146(16) 0.12004(9) 0.0279(6) Uani d . 1 . .
    H H63 -0.2177 0.0949 0.1107 0.033 Uiso calc R 1 . .
    H H64 -0.1999 0.1957 0.1085 0.033 Uiso calc R 1 . .
    H H4 0.049(2) 0.0167(18) 0.1723(9) 0.033(8) Uiso d . 1 . .
    H H3 0.035(2) 0.0648(18) 0.1378(10) 0.035(9) Uiso d . 1 . .
    H H2 0.409(2) 0.0815(19) 0.1842(10) 0.037(9) Uiso d . 1 . .
    H H1 0.399(2) 0.1409(19) 0.1551(10) 0.041(10) Uiso d . 1 . .
loop_
    _atom_site_aniso_label
    _atom_site_aniso_U_11
    _atom_site_aniso_U_22
    _atom_site_aniso_U_33
    _atom_site_aniso_U_12
    _atom_site_aniso_U_13
    _atom_site_aniso_U_23
    Fe1 0.01341(15) 0.01369(16) 0.01430(17) 0.00033(12) 0.00008(12) -0.00119(13)
    Fe2 0.01444(15) 0.01257(16) 0.01611(17) 0.00023(12) 0.00095(12) -0.00028(13)
    Fe3 0.01362(15) 0.01173(16) 0.01300(17) 0.00013(12) -0.00025(12)
                                                                    -0.00072(12)
    S1 0.0191(3) 0.0155(3) 0.0158(3) 0.0029(2) -0.0008(2) -0.0010(2)
    S2 0.0140(2) 0.0144(3) 0.0152(3) 0.0007(2) 0.0008(2) -0.0009(2)
    S3 0.0214(3) 0.0159(3) 0.0163(3) 0.0000(2) -0.0032(2) -0.0003(2)
    S4 0.0228(3) 0.0159(3) 0.0145(3) -0.0029(2) 0.0004(2) -0.0008(2)
    S5 0.0164(3) 0.0136(3) 0.0180(3) 0.0012(2) -0.0013(2) -0.0015(2)
    S6 0.0212(3) 0.0131(3) 0.0192(3) -0.0005(2) 0.0000(2) -0.0008(2)
    S7 0.0203(3) 0.0134(3) 0.0186(3) 0.0008(2) 0.0008(2) -0.0001(2)
    S8 0.0156(3) 0.0132(3) 0.0167(3) 0.0005(2) 0.0017(2) 0.0000(2)
    O1 0.0208(8) 0.0205(9) 0.0166(9) -0.0025(6) 0.0017(6) 0.0023(7)
    O2 0.0197(8) 0.0178(8) 0.0215(9) 0.0014(6) -0.0026(7) -0.0053(7)
    O3 0.0410(10) 0.0182(9) 0.0214(10) 0.0067(7) -0.0031(8) 0.0036(7)
    O4 0.0199(8) 0.0226(9) 0.0162(9) 0.0002(7) -0.0019(6) -0.0023(7)
    O5 0.0245(8) 0.0148(8) 0.0223(9) 0.0025(6) -0.0028(7) -0.0008(7)
    O6 0.0145(8) 0.0197(9) 0.0231(10) -0.0012(7) -0.0006(7) 0.0048(8)
    O7 0.0144(8) 0.0258(10) 0.0218(10) -0.0038(7) -0.0025(7) 0.0086(8)
    O8 0.0184(8) 0.0218(9) 0.0198(9) -0.0009(6) 0.0026(7) -0.0002(7)
    O9 0.0225(8) 0.0185(9) 0.0243(9) 0.0013(7) -0.0003(7) -0.0012(7)
    O10 0.0181(8) 0.0227(9) 0.0244(9) 0.0002(7) -0.0027(7) 0.0017(7)
    O11 0.0221(8) 0.0206(9) 0.0302(10) -0.0007(7) -0.0068(7) 0.0013(7)
    O12 0.0249(9) 0.0296(10) 0.0174(9) -0.0071(7) -0.0028(7) 0.0021(7)
    O13 0.0162(8) 0.0246(9) 0.0236(9) -0.0002(7) -0.0012(7) 0.0020(7)
    O14 0.0240(9) 0.0213(9) 0.0249(10) -0.0017(7) -0.0060(7) 0.0018(7)
    O15 0.0244(9) 0.0274(10) 0.0225(10) -0.0070(7) -0.0017(7) 0.0017(7)
    O16 0.0192(8) 0.0203(9) 0.0232(9) -0.0007(7) 0.0045(7) 0.0017(7)
    O17 0.0240(9) 0.0218(9) 0.0264(10) 0.0007(7) 0.0042(7) 0.0007(7)
    N1 0.0302(11) 0.0200(11) 0.0264(12) 0.0057(9) 0.0026(9) -0.0006(9)
    N2 0.0280(11) 0.0267(12) 0.0238(12) 0.0058(9) -0.0014(9) -0.0058(10)
    N3 0.0285(11) 0.0254(12) 0.0222(12) -0.0046(9) -0.0010(9) -0.0026(9)
    N4 0.0644(17) 0.0216(13) 0.0237(13) -0.0103(11) 0.0075(11) -0.0019(10)
    N5 0.0281(11) 0.0271(12) 0.0270(12) -0.0027(9) -0.0071(9) 0.0010(10)
    N6 0.0383(12) 0.0194(11) 0.0240(12) -0.0025(9) -0.0009(10) -0.0031(9)
    N7 0.0469(14) 0.0255(12) 0.0220(13) 0.0032(10) -0.0016(10) 0.0027(10)
    N8 0.0339(12) 0.0273(12) 0.0245(12) -0.0063(9) 0.0067(9) -0.0048(10)
    C1 0.0131(10) 0.0155(11) 0.0207(13) 0.0008(9) 0.0011(9) -0.0022(9)
    C2 0.0168(11) 0.0238(13) 0.0159(12) 0.0007(9) 0.0022(9) -0.0022(10)
    C3 0.0119(10) 0.0147(11) 0.0199(12) 0.0001(8) 0.0044(9) -0.0035(9)
    C4 0.0158(11) 0.0155(12) 0.0212(13) 0.0037(9) 0.0019(9) 0.0008(10)
    C5 0.0148(11) 0.0177(12) 0.0188(12) -0.0014(9) 0.0012(9) -0.0023(9)
    C6 0.0180(11) 0.0210(12) 0.0201(13) -0.0015(9) 0.0003(9) 0.0023(10)
    C7 0.0170(11) 0.0180(12) 0.0184(12) -0.0032(9) 0.0019(9) -0.0038(10)
    C8 0.0313(13) 0.0243(14) 0.0158(13) -0.0064(10) 0.0043(10) -0.0024(10)
    C9 0.0137(10) 0.0187(12) 0.0167(12) -0.0020(9) 0.0004(9) -0.0016(9)
    C10 0.0181(11) 0.0168(12) 0.0210(13) -0.0032(9) -0.0005(10) -0.0041(10)
    C11 0.0153(11) 0.0187(12) 0.0190(12) -0.0040(9) 0.0014(9) -0.0009(10)
    C12 0.0213(12) 0.0143(12) 0.0224(14) -0.0015(9) 0.0013(10) 0.0029(10)
    C13 0.0126(10) 0.0189(12) 0.0180(12) 0.0003(9) 0.0009(9) 0.0009(9)
    C14 0.0219(12) 0.0177(12) 0.0228(14) 0.0024(9) 0.0011(10) -0.0034(10)
    C15 0.0136(10) 0.0185(12) 0.0157(12) -0.0002(9) 0.0015(9) 0.0005(9)
    C16 0.0163(11) 0.0204(12) 0.0187(13) -0.0008(9) 0.0030(9) 0.0040(10)
    C17 0.0206(12) 0.0409(16) 0.0145(13) -0.0036(11) -0.0001(10) -0.0028(11)
    C18 0.0263(13) 0.0321(15) 0.0209(14) 0.0024(11) -0.0012(10) -0.0128(11)
    C19 0.0261(13) 0.0138(12) 0.0395(16) 0.0032(10) -0.0035(11) -0.0047(11)
    C20 0.0198(12) 0.0149(12) 0.0378(16) 0.0006(9) -0.0051(10) 0.0051(11)
    C21 0.0259(13) 0.0328(15) 0.0189(13) -0.0038(11) -0.0051(10) 0.0103(11)
    C22 0.0194(12) 0.0345(15) 0.0158(13) 0.0006(10) -0.0024(9) 0.0034(11)
    C23 0.0318(14) 0.0231(13) 0.0273(15) 0.0018(11) -0.0010(11) -0.0126(11)
    C24 0.0333(14) 0.0181(13) 0.0312(15) 0.0049(10) 0.0015(11) -0.0086(11)
    C25 0.0268(13) 0.0158(12) 0.0321(15) -0.0002(10) -0.0084(11) 0.0076(11)
    C26 0.0267(13) 0.0238(13) 0.0225(14) -0.0069(10) -0.0068(10) 0.0111(11)
    C27 0.0211(12) 0.0324(14) 0.0194(13) 0.0003(10) 0.0035(10) -0.0004(11)
    C28 0.0234(12) 0.0305(14) 0.0231(14) 0.0020(10) 0.0020(10) -0.0059(11)
    C29 0.0285(13) 0.0206(13) 0.0383(16) 0.0032(10) 0.0071(12) -0.0037(11)
    C30 0.0225(12) 0.0206(13) 0.0411(17) 0.0049(10) 0.0029(11) 0.0044(12)
    C31 0.0260(13) 0.0272(14) 0.0256(15) 0.0016(10) -0.0069(11) 0.0041(11)
    C32 0.0251(13) 0.0325(15) 0.0320(16) 0.0021(11) -0.0110(11) -0.0024(12)
    C33 0.0298(13) 0.0253(14) 0.0202(13) -0.0028(10) -0.0036(10) -0.0038(11)
    C34 0.0246(13) 0.0291(14) 0.0243(14) -0.0073(10) -0.0064(10) -0.0012(11)
    C35 0.0322(14) 0.0237(13) 0.0220(14) -0.0107(11) 0.0006(11) -0.0002(11)
    C36 0.0287(13) 0.0189(12) 0.0219(13) -0.0007(10) 0.0004(10) 0.0034(10)
    C37 0.0232(12) 0.0255(13) 0.0241(14) -0.0008(10) -0.0048(10) 0.0052(11)
    C38 0.0249(13) 0.0317(15) 0.0253(14) -0.0018(11) -0.0090(11) 0.0006(11)
    C39 0.0329(14) 0.0252(14) 0.0217(14) -0.0023(11) -0.0038(11) -0.0045(11)
    C40 0.0289(13) 0.0231(13) 0.0273(15) -0.0067(10) -0.0062(11) -0.0016(11)
    C41 0.0281(13) 0.0194(13) 0.0273(14) -0.0072(10) 0.0024(11) 0.0021(10)
    C42 0.0232(12) 0.0201(13) 0.0243(14) -0.0007(10) 0.0021(10) 0.0056(10)
    C43 0.0250(13) 0.0327(15) 0.0246(14) 0.0003(11) 0.0083(10) 0.0037(11)
    C44 0.0297(14) 0.0296(14) 0.0228(14) 0.0028(11) 0.0082(11) -0.0017(11)
    C45 0.0285(14) 0.0230(14) 0.0390(17) 0.0059(11) 0.0090(12) 0.0027(12)
    C46 0.0187(12) 0.0265(14) 0.0386(16) 0.0044(10) 0.0023(11) 0.0075(12)
_geom_special_details
;
All e.s.d.'s (except the e.s.d. in the dihedral angle between two l.s. planes)
are estimated using the full covariance matrix. The cell e.s.d.'s are taken
into account individually in the estimation of e.s.d.'s in distances, angles
and torsion angles; correlations between e.s.d.'s in cell parameters are only
used when they are defined by crystal symmetry. An approximate (isotropic)
treatment of cell e.s.d.'s is used for estimating e.s.d.'s involving l.s.
planes.
Least-squares planes (<i>x</i>,<i>y</i>,<i>z</i> in crystal coordinates) and
deviations from them (* indicates atom used to define plane)
12.5966 (0.0045) <i>x</i> + 3.9174 (0.0133) <i>y</i> - 7.5943 (0.0193) <i>z</i>
= 9.5633 (0.0036)
* -0.0136 (0.0015) C1 * 0.0089 (0.0018) C2 * 0.0060 (0.0015) C3 * 0.0086
(0.0018) C4 * -0.0017 (0.0012) N1 * -0.0081 (0.0012) N2 3.4170 (0.0029) C9_$1
3.3793 (0.0026) C11_$1 3.2979 (0.0031) C12_$1 3.4112 (0.0014) S6_$1
Rms deviation of fitted atoms = 0.0086
13.1161 (0.0038) <i>x</i> + 0.5753 (0.0029) <i>y</i> - 6.6201 (0.0054) <i>z</i>
= 8.3501 (0.0028)
Angle to previous plane (with approximate e.s.d.) = 13.04 (0.05)
* 0.1774 (0.0003) S1 * -0.1759 (0.0003) S2 * -0.1778 (0.0003) S3 * 0.1763
(0.0003) S4 - 0.3634 (0.0004) Fe1
Rms deviation of fitted atoms = 0.1768
12.9276 (0.0037) <i>x</i> + 2.2639 (0.0028) <i>y</i> - 7.2069 (0.0056) <i>z</i>
= 2.5969 (0.0017)
Angle to previous plane (with approximate e.s.d.) = 6.31 (0.02)
* 0.1070 (0.0003) S5 * -0.1009 (0.0003) S6 * 0.1003 (0.0003) S7 * -0.1064
(0.0003) S8 - 0.3858 (0.0004) Fe2
Rms deviation of fitted atoms = 0.1037
12.5966 (0.0045) <i>x</i> + 3.9175 (0.0133) <i>y</i> - 7.5943 (0.0193) <i>z</i>
= 9.5633 (0.0036)
Angle to previous plane (with approximate e.s.d.) = 6.24 (0.04)
* -0.0136 (0.0015) C1 * 0.0089 (0.0018) C2 * 0.0060 (0.0015) C3 * 0.0086
(0.0018) C4 * -0.0017 (0.0012) N1 * -0.0081 (0.0012) N2 - 0.0896 (0.0028) S1 -
0.0274 (0.0028) S2
Rms deviation of fitted atoms = 0.0086
13.2007 (0.0042) <i>x</i> - 1.6498 (0.0149) <i>y</i> - 4.5212 (0.0193) <i>z</i>
= 7.1258 (0.0133)
Angle to previous plane (with approximate e.s.d.) = 21.40 (0.05)
* 0.0089 (0.0016) C5 * 0.0023 (0.0018) C6 * -0.0072 (0.0016) C7 * -0.0063
(0.0020) C8 * -0.0046 (0.0012) N3 * 0.0069 (0.0013) N4 0.0344 (0.0030) S3 -
0.0088 (0.0028) S4
Rms deviation of fitted atoms = 0.0064
12.4166 (0.0053) <i>x</i> + 3.7221 (0.0089) <i>y</i> - 9.4088 (0.0267) <i>z</i>
= 3.2121 (0.0070)
Angle to previous plane (with approximate e.s.d.) = 22.10 (0.05)
* -0.0149 (0.0016) C9 * 0.0022 (0.0018) C10 * 0.0105 (0.0016) C11 * 0.0072
(0.0018) C12 * 0.0036 (0.0012) N5 * -0.0086 (0.0012) N6 - 0.0398 (0.0028) S5
0.0647 (0.0028) S6
Rms deviation of fitted atoms = 0.0089
13.3465 (0.0038) <i>x</i> + 1.0421 (0.0093) <i>y</i> - 0.5940 (0.0281) <i>z</i>
= 1.7628 (0.0060)
Angle to previous plane (with approximate e.s.d.) = 20.03 (0.05)
* -0.0211 (0.0015) C13 * -0.0038 (0.0019) C14 * 0.0151 (0.0015) C15 * 0.0182
(0.0018) C16 * 0.0098 (0.0012) N7 * -0.0181 (0.0012) N8 - 0.1066 (0.0028) S7
0.0032 (0.0028) S8
Rms deviation of fitted atoms = 0.0155
;
loop_
    _geom_bond_atom_site_label_1
    _geom_bond_atom_site_label_2
    _geom_bond_site_symmetry_2
    _geom_bond_distance
    _geom_bond_publ_flag
    Fe1 S1 . 2.2259(8) ?
    Fe1 S3 . 2.2276(8) ?
    Fe1 S4 . 2.2328(8) ?
    Fe1 S2 . 2.2447(8) ?
    Fe1 S2 3_665 2.4715(9) ?
    Fe2 S5 . 2.2240(7) ?
    Fe2 S8 . 2.2316(8) ?
    Fe2 S7 . 2.2382(8) ?
    Fe2 S6 . 2.2394(8) ?
    Fe2 S8 3_565 2.4452(9) ?
    Fe3 O7 . 2.0490(17) ?
    Fe3 O6 . 2.0818(17) ?
    Fe3 O3 . 2.1884(17) ?
    Fe3 O2 . 2.2120(16) ?
    Fe3 O5 . 2.2335(16) ?
    Fe3 O4 . 2.2367(17) ?
    Fe3 O1 . 2.2782(16) ?
    S1 C1 . 1.737(2) ?
    S2 C3 . 1.759(2) ?
    S2 Fe1 3_665 2.4715(9) ?
    S3 C5 . 1.742(2) ?
    S4 C7 . 1.746(2) ?
    S5 C9 . 1.738(2) ?
    S6 C11 . 1.739(2) ?
    S7 C13 . 1.739(2) ?
    S8 C15 . 1.755(2) ?
    S8 Fe2 3_565 2.4452(9) ?
    O1 C26 . 1.431(3) ?
    O1 C17 . 1.435(3) ?
    O2 C18 . 1.441(3) ?
    O2 C19 . 1.444(3) ?
    O3 C20 . 1.431(3) ?
    O3 C21 . 1.441(3) ?
    O4 C22 . 1.438(3) ?
    O4 C23 . 1.439(3) ?
    O5 C25 . 1.439(3) ?
    O5 C24 . 1.440(3) ?
    O6 H2 . 0.76(3) ?
    O6 H1 . 0.78(3) ?
    O7 H4 . 0.81(3) ?
    O7 H3 . 0.76(3) ?
    O8 C27 . 1.438(3) ?
    O8 C36 . 1.440(3) ?
    O9 C28 . 1.420(3) ?
    O9 C29 . 1.427(3) ?
    O10 C31 . 1.433(3) ?
    O10 C30 . 1.442(3) ?
    O11 C32 . 1.424(3) ?
    O11 C33 . 1.429(3) ?
    O12 C34 . 1.417(3) ?
    O12 C35 . 1.418(3) ?
    O13 C37 . 1.430(3) ?
    O13 C46 . 1.432(3) ?
    O14 C38 . 1.428(3) ?
    O14 C39 . 1.429(3) ?
    O15 C40 . 1.422(3) ?
    O15 C41 . 1.428(3) ?
    O16 C43 . 1.432(3) ?
    O16 C42 . 1.439(3) ?
    O17 C44 . 1.423(3) ?
    O17 C45 . 1.426(3) ?
    N1 C2 . 1.147(3) ?
    N2 C4 . 1.145(3) ?
    N3 C6 . 1.152(3) ?
    N4 C8 . 1.143(3) ?
    N5 C10 . 1.147(3) ?
    N6 C12 . 1.147(3) ?
    N7 C14 . 1.150(3) ?
    N8 C16 . 1.147(3) ?
    C1 C3 . 1.360(3) ?
    C1 C2 . 1.443(3) ?
    C3 C4 . 1.433(3) ?
    C5 C7 . 1.360(3) ?
    C5 C6 . 1.436(3) ?
    C7 C8 . 1.438(3) ?
    C9 C11 . 1.364(3) ?
    C9 C10 . 1.437(3) ?
    C11 C12 . 1.441(3) ?
    C13 C15 . 1.359(3) ?
    C13 C14 . 1.442(3) ?
    C15 C16 . 1.435(3) ?
    C17 C18 . 1.494(4) ?
    C19 C20 . 1.502(3) ?
    C21 C22 . 1.499(3) ?
    C23 C24 . 1.494(3) ?
    C25 C26 . 1.504(3) ?
    C27 C28 . 1.503(3) ?
    C29 C30 . 1.495(4) ?
    C31 C32 . 1.504(3) ?
    C33 C34 . 1.505(3) ?
    C35 C36 . 1.501(3) ?
    C37 C38 . 1.507(3) ?
    C39 C40 . 1.507(3) ?
    C41 C42 . 1.500(3) ?
    C43 C44 . 1.501(3) ?
    C45 C46 . 1.502(4) ?
    C17 H5 . 0.9900 ?
    C17 H6 . 0.9900 ?
    C18 H7 . 0.9900 ?
    C18 H8 . 0.9900 ?
    C19 H9 . 0.9900 ?
    C19 H10 . 0.9900 ?
    C20 H11 . 0.9900 ?
    C20 H12 . 0.9900 ?
    C21 H13 . 0.9900 ?
    C21 H14 . 0.9900 ?
    C22 H15 . 0.9900 ?
    C22 H16 . 0.9900 ?
    C23 H17 . 0.9900 ?
    C23 H18 . 0.9900 ?
    C24 H19 . 0.9900 ?
    C24 H20 . 0.9900 ?
    C25 H21 . 0.9900 ?
    C25 H22 . 0.9900 ?
    C26 H23 . 0.9900 ?
    C26 H24 . 0.9900 ?
    C27 H25 . 0.9900 ?
    C27 H26 . 0.9900 ?
    C28 H27 . 0.9900 ?
    C28 H28 . 0.9900 ?
    C29 H29 . 0.9900 ?
    C29 H30 . 0.9900 ?
    C30 H31 . 0.9900 ?
    C30 H32 . 0.9900 ?
    C31 H33 . 0.9900 ?
    C31 H34 . 0.9900 ?
    C32 H35 . 0.9900 ?
    C32 H36 . 0.9900 ?
    C33 H37 . 0.9900 ?
    C33 H38 . 0.9900 ?
    C34 H39 . 0.9900 ?
    C34 H40 . 0.9900 ?
    C35 H41 . 0.9900 ?
    C35 H42 . 0.9900 ?
    C36 H43 . 0.9900 ?
    C36 H44 . 0.9900 ?
    C37 H45 . 0.9900 ?
    C37 H46 . 0.9900 ?
    C38 H47 . 0.9900 ?
    C38 H48 . 0.9900 ?
    C39 H49 . 0.9900 ?
    C39 H50 . 0.9900 ?
    C40 H51 . 0.9900 ?
    C40 H52 . 0.9900 ?
    C41 H53 . 0.9900 ?
    C41 H54 . 0.9900 ?
    C42 H55 . 0.9900 ?
    C42 H56 . 0.9900 ?
    C43 H57 . 0.9900 ?
    C43 H58 . 0.9900 ?
    C44 H59 . 0.9900 ?
    C44 H60 . 0.9900 ?
    C45 H61 . 0.9900 ?
    C45 H62 . 0.9900 ?
    C46 H63 . 0.9900 ?
    C46 H64 . 0.9900 ?
loop_
    _geom_contact_atom_site_label_1
    _geom_contact_atom_site_label_2
    _geom_contact_distance
    _geom_contact_site_symmetry_2
    _geom_contact_publ_flag
    C4 C11 3.371(3) 3_665 ?
    N2 C12 3.324(3) 3_665 ?
loop_
    _geom_angle_atom_site_label_1
    _geom_angle_atom_site_label_2
    _geom_angle_atom_site_label_3
    _geom_angle_site_symmetry_1
    _geom_angle_site_symmetry_3
    _geom_angle
    _geom_angle_publ_flag
    S1 Fe1 S3 . . 87.51(3) ?
    S1 Fe1 S4 . . 151.95(3) ?
    S3 Fe1 S4 . . 90.01(3) ?
    S1 Fe1 S2 . . 90.01(3) ?
    S3 Fe1 S2 . . 170.42(3) ?
    S4 Fe1 S2 . . 87.84(3) ?
    S1 Fe1 S2 . 3_665 101.79(2) ?
    S3 Fe1 S2 . 3_665 94.92(2) ?
    S4 Fe1 S2 . 3_665 106.26(2) ?
    S2 Fe1 S2 . 3_665 94.64(2) ?
    S5 Fe2 S8 . . 84.05(3) ?
    S5 Fe2 S7 . . 154.50(3) ?
    S8 Fe2 S7 . . 90.07(3) ?
    S5 Fe2 S6 . . 89.71(3) ?
    S8 Fe2 S6 . . 165.16(3) ?
    S7 Fe2 S6 . . 89.83(3) ?
    S5 Fe2 S8 . 3_565 106.02(3) ?
    S8 Fe2 S8 . 3_565 100.53(2) ?
    S7 Fe2 S8 . 3_565 99.45(2) ?
    S6 Fe2 S8 . 3_565 94.12(2) ?
    O7 Fe3 O6 . . 175.32(8) ?
    O7 Fe3 O3 . . 85.97(7) ?
    O6 Fe3 O3 . . 90.30(7) ?
    O7 Fe3 O2 . . 95.17(6) ?
    O6 Fe3 O2 . . 86.44(6) ?
    O3 Fe3 O2 . . 73.20(6) ?
    O7 Fe3 O5 . . 96.00(7) ?
    O6 Fe3 O5 . . 85.49(7) ?
    O3 Fe3 O5 . . 145.53(6) ?
    O2 Fe3 O5 . . 140.31(6) ?
    O7 Fe3 O4 . . 88.91(7) ?
    O6 Fe3 O4 . . 87.24(6) ?
    O3 Fe3 O4 . . 71.75(6) ?
    O2 Fe3 O4 . . 144.31(6) ?
    O5 Fe3 O4 . . 73.88(6) ?
    O7 Fe3 O1 . . 81.72(7) ?
    O6 Fe3 O1 . . 102.96(7) ?
    O3 Fe3 O1 . . 142.47(6) ?
    O2 Fe3 O1 . . 72.80(6) ?
    O5 Fe3 O1 . . 71.34(6) ?
    O4 Fe3 O1 . . 142.68(6) ?
    C1 S1 Fe1 . . 103.91(8) ?
    C3 S2 Fe1 . . 104.00(8) ?
    C3 S2 Fe1 . 3_665 101.30(7) ?
    Fe1 S2 Fe1 . 3_665 85.36(2) ?
    C5 S3 Fe1 . . 103.81(8) ?
    C7 S4 Fe1 . . 103.51(8) ?
    C9 S5 Fe2 . . 103.76(8) ?
    C11 S6 Fe2 . . 103.57(8) ?
    C13 S7 Fe2 . . 103.41(8) ?
    C15 S8 Fe2 . . 104.36(8) ?
    C15 S8 Fe2 . 3_565 101.71(7) ?
    Fe2 S8 Fe2 . 3_565 79.47(2) ?
    C26 O1 C17 . . 114.36(18) ?
    C26 O1 Fe3 . . 115.32(13) ?
    C17 O1 Fe3 . . 112.03(13) ?
    C18 O2 C19 . . 113.03(17) ?
    C18 O2 Fe3 . . 114.53(13) ?
    C19 O2 Fe3 . . 112.99(14) ?
    C20 O3 C21 . . 119.59(18) ?
    C20 O3 Fe3 . . 116.11(14) ?
    C21 O3 Fe3 . . 119.02(14) ?
    C22 O4 C23 . . 112.99(17) ?
    C22 O4 Fe3 . . 111.40(13) ?
    C23 O4 Fe3 . . 111.10(14) ?
    C25 O5 C24 . . 113.00(18) ?
    C25 O5 Fe3 . . 113.80(13) ?
    C24 O5 Fe3 . . 112.14(13) ?
    Fe3 O6 H2 . . 124(2) ?
    Fe3 O6 H1 . . 120(2) ?
    H2 O6 H1 . . 113(3) ?
    Fe3 O7 H4 . . 121.0(19) ?
    Fe3 O7 H3 . . 128(2) ?
    H4 O7 H3 . . 111(3) ?
    C27 O8 C36 . . 113.86(17) ?
    C28 O9 C29 . . 112.48(18) ?
    C31 O10 C30 . . 112.41(18) ?
    C32 O11 C33 . . 113.93(18) ?
    C34 O12 C35 . . 112.55(18) ?
    C37 O13 C46 . . 113.73(18) ?
    C38 O14 C39 . . 113.71(18) ?
    C40 O15 C41 . . 111.87(17) ?
    C43 O16 C42 . . 114.19(17) ?
    C44 O17 C45 . . 112.39(18) ?
    C3 C1 C2 . . 120.5(2) ?
    C3 C1 S1 . . 122.47(17) ?
    C2 C1 S1 . . 117.02(17) ?
    N1 C2 C1 . . 177.9(3) ?
    C1 C3 C4 . . 122.3(2) ?
    C1 C3 S2 . . 119.58(17) ?
    C4 C3 S2 . . 118.11(17) ?
    N2 C4 C3 . . 179.0(3) ?
    C7 C5 C6 . . 120.8(2) ?
    C7 C5 S3 . . 120.88(17) ?
    C6 C5 S3 . . 118.28(17) ?
    N3 C6 C5 . . 179.2(3) ?
    C5 C7 C8 . . 121.3(2) ?
    C5 C7 S4 . . 121.04(18) ?
    C8 C7 S4 . . 117.69(17) ?
    N4 C8 C7 . . 179.0(3) ?
    C11 C9 C10 . . 122.2(2) ?
    C11 C9 S5 . . 121.24(17) ?
    C10 C9 S5 . . 116.52(17) ?
    N5 C10 C9 . . 177.5(2) ?
    C9 C11 C12 . . 120.4(2) ?
    C9 C11 S6 . . 120.49(17) ?
    C12 C11 S6 . . 119.10(17) ?
    N6 C12 C11 . . 178.1(2) ?
    C15 C13 C14 . . 119.2(2) ?
    C15 C13 S7 . . 122.57(18) ?
    C14 C13 S7 . . 118.24(17) ?
    N7 C14 C13 . . 178.3(3) ?
    C13 C15 C16 . . 122.6(2) ?
    C13 C15 S8 . . 119.59(17) ?
    C16 C15 S8 . . 117.83(17) ?
    N8 C16 C15 . . 178.1(2) ?
    O1 C17 C18 . . 106.28(19) ?
    O2 C18 C17 . . 106.92(18) ?
    O2 C19 C20 . . 106.86(18) ?
    O3 C20 C19 . . 105.52(18) ?
    O3 C21 C22 . . 108.28(19) ?
    O4 C22 C21 . . 106.68(18) ?
    O4 C23 C24 . . 106.14(19) ?
    O5 C24 C23 . . 106.27(19) ?
    O5 C25 C26 . . 105.92(18) ?
    O1 C26 C25 . . 105.49(18) ?
    O8 C27 C28 . . 109.37(19) ?
    O9 C28 C27 . . 108.80(19) ?
    O9 C29 C30 . . 108.8(2) ?
    O10 C30 C29 . . 109.27(19) ?
    O10 C31 C32 . . 112.7(2) ?
    O11 C32 C31 . . 107.37(19) ?
    O11 C33 C34 . . 112.8(2) ?
    O12 C34 C33 . . 109.38(19) ?
    O12 C35 C36 . . 108.10(19) ?
    O8 C36 C35 . . 111.76(19) ?
    O13 C37 C38 . . 113.0(2) ?
    O14 C38 C37 . . 108.11(18) ?
    O14 C39 C40 . . 113.3(2) ?
    O15 C40 C39 . . 108.38(19) ?
    O15 C41 C42 . . 108.18(18) ?
    O16 C42 C41 . . 112.00(19) ?
    O16 C43 C44 . . 108.68(19) ?
    O17 C44 C43 . . 107.9(2) ?
    O17 C45 C46 . . 108.6(2) ?
    O13 C46 C45 . . 108.75(19) ?
    O1 C17 H5 . . 110.5 ?
    C18 C17 H5 . . 110.5 ?
    O1 C17 H6 . . 110.5 ?
    C18 C17 H6 . . 110.5 ?
    H5 C17 H6 . . 108.7 ?
    O2 C18 H7 . . 110.3 ?
    C17 C18 H7 . . 110.3 ?
    O2 C18 H8 . . 110.3 ?
    C17 C18 H8 . . 110.3 ?
    H7 C18 H8 . . 108.6 ?
    O2 C19 H9 . . 110.3 ?
    C20 C19 H9 . . 110.3 ?
    O2 C19 H10 . . 110.3 ?
    C20 C19 H10 . . 110.3 ?
    H9 C19 H10 . . 108.6 ?
    O3 C20 H11 . . 110.6 ?
    C19 C20 H11 . . 110.6 ?
    O3 C20 H12 . . 110.6 ?
    C19 C20 H12 . . 110.6 ?
    H11 C20 H12 . . 108.8 ?
    O3 C21 H13 . . 110.0 ?
    C22 C21 H13 . . 110.0 ?
    O3 C21 H14 . . 110.0 ?
    C22 C21 H14 . . 110.0 ?
    H13 C21 H14 . . 108.4 ?
    O4 C22 H15 . . 110.4 ?
    C21 C22 H15 . . 110.4 ?
    O4 C22 H16 . . 110.4 ?
    C21 C22 H16 . . 110.4 ?
    H15 C22 H16 . . 108.6 ?
    O4 C23 H17 . . 110.5 ?
    C24 C23 H17 . . 110.5 ?
    O4 C23 H18 . . 110.5 ?
    C24 C23 H18 . . 110.5 ?
    H17 C23 H18 . . 108.7 ?
    O5 C24 H19 . . 110.5 ?
    C23 C24 H19 . . 110.5 ?
    O5 C24 H20 . . 110.5 ?
    C23 C24 H20 . . 110.5 ?
    H19 C24 H20 . . 108.7 ?
    O5 C25 H21 . . 110.6 ?
    C26 C25 H21 . . 110.6 ?
    O5 C25 H22 . . 110.6 ?
    C26 C25 H22 . . 110.6 ?
    H21 C25 H22 . . 108.7 ?
    O1 C26 H23 . . 110.6 ?
    C25 C26 H23 . . 110.6 ?
    O1 C26 H24 . . 110.6 ?
    C25 C26 H24 . . 110.6 ?
    H23 C26 H24 . . 108.8 ?
    O8 C27 H25 . . 109.8 ?
    C28 C27 H25 . . 109.8 ?
    O8 C27 H26 . . 109.8 ?
    C28 C27 H26 . . 109.8 ?
    H25 C27 H26 . . 108.2 ?
    O9 C28 H27 . . 109.9 ?
    C27 C28 H27 . . 109.9 ?
    O9 C28 H28 . . 109.9 ?
    C27 C28 H28 . . 109.9 ?
    H27 C28 H28 . . 108.3 ?
    O9 C29 H29 . . 109.9 ?
    C30 C29 H29 . . 109.9 ?
    O9 C29 H30 . . 109.9 ?
    C30 C29 H30 . . 109.9 ?
    H29 C29 H30 . . 108.3 ?
    O10 C30 H31 . . 109.8 ?
    C29 C30 H31 . . 109.8 ?
    O10 C30 H32 . . 109.8 ?
    C29 C30 H32 . . 109.8 ?
    H31 C30 H32 . . 108.3 ?
    O10 C31 H33 . . 109.1 ?
    C32 C31 H33 . . 109.1 ?
    O10 C31 H34 . . 109.1 ?
    C32 C31 H34 . . 109.1 ?
    H33 C31 H34 . . 107.8 ?
    O11 C32 H35 . . 110.2 ?
    C31 C32 H35 . . 110.2 ?
    O11 C32 H36 . . 110.2 ?
    C31 C32 H36 . . 110.2 ?
    H35 C32 H36 . . 108.5 ?
    O11 C33 H37 . . 109.0 ?
    C34 C33 H37 . . 109.0 ?
    O11 C33 H38 . . 109.0 ?
    C34 C33 H38 . . 109.0 ?
    H37 C33 H38 . . 107.8 ?
    O12 C34 H39 . . 109.8 ?
    C33 C34 H39 . . 109.8 ?
    O12 C34 H40 . . 109.8 ?
    C33 C34 H40 . . 109.8 ?
    H39 C34 H40 . . 108.2 ?
    O12 C35 H41 . . 110.1 ?
    C36 C35 H41 . . 110.1 ?
    O12 C35 H42 . . 110.1 ?
    C36 C35 H42 . . 110.1 ?
    H41 C35 H42 . . 108.4 ?
    O8 C36 H43 . . 109.3 ?
    C35 C36 H43 . . 109.3 ?
    O8 C36 H44 . . 109.3 ?
    C35 C36 H44 . . 109.3 ?
    H43 C36 H44 . . 107.9 ?
    O13 C37 H45 . . 109.0 ?
    C38 C37 H45 . . 109.0 ?
    O13 C37 H46 . . 109.0 ?
    C38 C37 H46 . . 109.0 ?
    H45 C37 H46 . . 107.8 ?
    O14 C38 H47 . . 110.1 ?
    C37 C38 H47 . . 110.1 ?
    O14 C38 H48 . . 110.1 ?
    C37 C38 H48 . . 110.1 ?
    H47 C38 H48 . . 108.4 ?
    O14 C39 H49 . . 108.9 ?
    C40 C39 H49 . . 108.9 ?
    O14 C39 H50 . . 108.9 ?
    C40 C39 H50 . . 108.9 ?
    H49 C39 H50 . . 107.7 ?
    O15 C40 H51 . . 110.0 ?
    C39 C40 H51 . . 110.0 ?
    O15 C40 H52 . . 110.0 ?
    C39 C40 H52 . . 110.0 ?
    H51 C40 H52 . . 108.4 ?
    O15 C41 H53 . . 110.1 ?
    C42 C41 H53 . . 110.1 ?
    O15 C41 H54 . . 110.1 ?
    C42 C41 H54 . . 110.1 ?
    H53 C41 H54 . . 108.4 ?
    O16 C42 H55 . . 109.2 ?
    C41 C42 H55 . . 109.2 ?
    O16 C42 H56 . . 109.2 ?
    C41 C42 H56 . . 109.2 ?
    H55 C42 H56 . . 107.9 ?
    O16 C43 H57 . . 110.0 ?
    C44 C43 H57 . . 110.0 ?
    O16 C43 H58 . . 110.0 ?
    C44 C43 H58 . . 110.0 ?
    H57 C43 H58 . . 108.3 ?
    O17 C44 H59 . . 110.1 ?
    C43 C44 H59 . . 110.1 ?
    O17 C44 H60 . . 110.1 ?
    C43 C44 H60 . . 110.1 ?
    H59 C44 H60 . . 108.4 ?
    O17 C45 H61 . . 110.0 ?
    C46 C45 H61 . . 110.0 ?
    O17 C45 H62 . . 110.0 ?
    C46 C45 H62 . . 110.0 ?
    H61 C45 H62 . . 108.3 ?
    O13 C46 H63 . . 109.9 ?
    C45 C46 H63 . . 109.9 ?
    O13 C46 H64 . . 109.9 ?
    C45 C46 H64 . . 109.9 ?
    H63 C46 H64 . . 108.3 ?
loop_
    _geom_torsion_atom_site_label_1
    _geom_torsion_atom_site_label_2
    _geom_torsion_atom_site_label_3
    _geom_torsion_atom_site_label_4
    _geom_torsion_site_symmetry_1
    _geom_torsion_site_symmetry_2
    _geom_torsion_site_symmetry_3
    _geom_torsion_site_symmetry_4
    _geom_torsion
    _geom_torsion_publ_flag
    C2 C1 C3 C4 . . . . 1.9(3) ?
    S1 C1 C3 C4 . . . . -177.16(16) ?
    C2 C1 C3 S2 . . . . 179.80(16) ?
    S1 C1 C3 S2 . . . . 0.7(3) ?
    C6 C5 C7 C8 . . . . 1.2(3) ?
    S3 C5 C7 C8 . . . . -178.97(17) ?
    C6 C5 C7 S4 . . . . -179.64(16) ?
    S3 C5 C7 S4 . . . . 0.2(3) ?
    C10 C9 C11 C12 . . . . -2.2(3) ?
    S5 C9 C11 C12 . . . . 178.91(16) ?
    C10 C9 C11 S6 . . . . 177.08(16) ?
    S5 C9 C11 S6 . . . . -1.8(3) ?
    C14 C13 C15 C16 . . . . -2.5(3) ?
    S7 C13 C15 C16 . . . . 176.80(16) ?
    C14 C13 C15 S8 . . . . 179.67(16) ?
    S7 C13 C15 S8 . . . . -1.0(3) ?
    C26 O1 C17 C18 . . . . 179.23(18) ?
    C19 O2 C18 C17 . . . . 174.47(18) ?
    O1 C17 C18 O2 . . . . -57.2(2) ?
    C18 O2 C19 C20 . . . . -177.03(18) ?
    C21 O3 C20 C19 . . . . 165.03(19) ?
    O2 C19 C20 O3 . . . . 54.1(2) ?
    C20 O3 C21 C22 . . . . 133.0(2) ?
    C23 O4 C22 C21 . . . . -177.92(19) ?
    O3 C21 C22 O4 . . . . 45.8(2) ?
    C22 O4 C23 C24 . . . . 174.18(19) ?
    C25 O5 C24 C23 . . . . 174.64(19) ?
    O4 C23 C24 O5 . . . . -60.5(2) ?
    C24 O5 C25 C26 . . . . -179.14(18) ?
    C17 O1 C26 C25 . . . . -172.13(18) ?
    O5 C25 C26 O1 . . . . 56.7(2) ?
    C36 O8 C27 C28 . . . . 156.54(19) ?
    C29 O9 C28 C27 . . . . 174.85(18) ?
    O8 C27 C28 O9 . . . . -66.3(2) ?
    C28 O9 C29 C30 . . . . -170.43(19) ?
    C31 O10 C30 C29 . . . . -168.56(19) ?
    O9 C29 C30 O10 . . . . 71.8(2) ?
    C30 O10 C31 C32 . . . . 85.3(2) ?
    C33 O11 C32 C31 . . . . -173.8(2) ?
    O10 C31 C32 O11 . . . . 64.8(3) ?
    C32 O11 C33 C34 . . . . 87.5(2) ?
    C35 O12 C34 C33 . . . . 178.1(2) ?
    O11 C33 C34 O12 . . . . 65.9(3) ?
    C34 O12 C35 C36 . . . . 166.9(2) ?
    C27 O8 C36 C35 . . . . -80.4(2) ?
    O12 C35 C36 O8 . . . . -65.5(3) ?
    C46 O13 C37 C38 . . . . -82.9(2) ?
    C39 O14 C38 C37 . . . . 170.0(2) ?
    O13 C37 C38 O14 . . . . -68.0(3) ?
    C38 O14 C39 C40 . . . . -87.2(2) ?
    C41 O15 C40 C39 . . . . -178.36(19) ?
    O14 C39 C40 O15 . . . . -64.8(3) ?
    C40 O15 C41 C42 . . . . -165.94(19) ?
    C43 O16 C42 C41 . . . . 82.2(2) ?
    O15 C41 C42 O16 . . . . 67.1(2) ?
    C42 O16 C43 C44 . . . . -156.26(19) ?
    C45 O17 C44 C43 . . . . -175.73(19) ?
    O16 C43 C44 O17 . . . . 66.8(2) ?
    C44 O17 C45 C46 . . . . 166.12(19) ?
    C37 O13 C46 C45 . . . . 171.56(19) ?
    O17 C45 C46 O13 . . . . -71.7(2) ?
loop_
    _geom_hbond_atom_site_label_D
    _geom_hbond_atom_site_label_H
    _geom_hbond_atom_site_label_A
    _geom_hbond_site_symmetry_A
    _geom_hbond_distance_DH
    _geom_hbond_distance_HA
    _geom_hbond_distance_DA
    _geom_hbond_angle_DHA
    _geom_hbond_publ_flag
    O6 H1 O8 . 0.78(3) 1.96(3) 2.726(3) 171(3) yes
    O6 H2 O10 . 0.76(3) 2.13(3) 2.882(2) 173(3) yes
    O7 H3 O13 . 0.76(3) 2.04(3) 2.779(2) 164(3) yes
    O7 H4 O16 . 0.81(3) 1.94(3) 2.740(2) 170(3) yes
