# Supplementary material for: Diaqua­(1,4,7,10,13-penta­oxacyclo­penta­deca­ne)iron(II) bis­(μ-cis-1,2-dicyano-1,2-ethyl­enedithiol­ato)bis­[(cis-1,2-dicyano-1,2-ethyl­enedithiol­ato)ferrate(III)] 1,4,7,10,13-penta­oxacyclo­penta­decane disolvate
Source: Acta Crystallogr Sect E Struct Rep Online. 2008 Nov 20;64(Pt 12):m1557–8. doi: 10.1107/S1600536808036805 (PMC2959872; doi:10.1107/S1600536808036805)
Supplement: Supplementary file 2 [file e-64-m1557-Isup2.hkl]

# 
# h,k,l, Fc-squared, Fo-squared, sigma(Fo-squared) and status flag 
# 
data_I
_shelx_title ' mnt2 in P2(1)/c                   2008/09/24 21:38:41 003 KENX' 
_shelx_refln_list_code          4 
_shelx_F_calc_maximum      918.50 
_exptl_crystal_F_000      2952.00 
_reflns_d_resolution_high  0.7800 
 
loop_ 
 _symmetry_equiv_pos_as_xyz 
 'x, y, z' 
 '-x, y+1/2, -z+1/2' 
 '-x, -y, -z' 
 'x, -y-1/2, z-1/2' 
 
_cell_length_a    13.3763 
_cell_length_b    15.7392 
_cell_length_c    30.0695 
_cell_angle_alpha  90.000 
_cell_angle_beta   91.600 
_cell_angle_gamma  90.000 
 
_shelx_F_squared_multiplier     1.000 
 
loop_ 
 _refln_index_h 
 _refln_index_k 
 _refln_index_l 
 _refln_F_squared_calc 
 _refln_F_squared_meas 
 _refln_F_squared_sigma 
 _refln_observed_status 
   2   0   0     9237.99     9858.58    236.39 o 
   3   0   0     8861.12     8611.62    179.92 o 
   4   0   0    73095.17    78997.35   1580.63 o 
   5   0   0     2396.72     2319.46     82.62 o 
   6   0   0    46792.91    47262.41    750.65 o 
   7   0   0    77136.03    82423.65   1281.61 o 
   8   0   0      475.69      570.79     59.08 o 
   9   0   0      193.03      195.48     62.38 o 
  10   0   0    11073.25    11094.87    286.17 o 
  11   0   0     7775.09     7890.30    234.95 o 
  12   0   0    32653.07    32503.22    699.15 o 
  13   0   0    10293.78    10401.23    344.43 o 
  14   0   0     3029.33     3120.27    211.60 o 
  15   0   0        2.16     -116.77    116.77 o 
  16   0   0     9196.76     9091.96    569.17 o 
  17   0   0        0.65       12.85    224.91 o 
   2   1   0     9426.24    10365.07    122.09 o 
   3   1   0    32804.91    34572.99    384.56 o 
   4   1   0     6395.84     6662.60    133.89 o 
   5   1   0     3667.06     3620.19     74.28 o 
   6   1   0    21570.92    21862.38    259.29 o 
   7   1   0     1894.60     2135.36     59.40 o 
   8   1   0     2178.34     2220.13     63.34 o 
   9   1   0     5684.78     5684.81    102.47 o 
  10   1   0     2794.20     2865.79     82.65 o 
  11   1   0     3928.62     3930.65    115.09 o 
  12   1   0       41.64       20.98     55.71 o 
  13   1   0     1714.66     1753.08    100.24 o 
  14   1   0      230.74      106.56     74.44 o 
  15   1   0       31.90      -78.15    104.55 o 
  16   1   0       45.76       27.28    134.22 o 
  17   1   0      319.27      466.38    152.84 o 
   0   2   0   155792.80   168715.34   2694.72 o 
   1   2   0    28433.65    30299.72    378.52 o 
   2   2   0        1.98       17.66     16.71 o 
   3   2   0      408.57      403.13     24.58 o 
   4   2   0     3199.12     3009.26     57.90 o 
   5   2   0     6245.36     5877.35     90.78 o 
   6   2   0   100964.62   106497.48   1218.99 o 
   7   2   0      137.56       94.11     28.64 o 
   8   2   0     5153.11     5589.02     97.03 o 
   9   2   0        3.43       -4.47     33.29 o 
  10   2   0     2320.67     2297.93     77.73 o 
  11   2   0       40.32      -22.96     51.25 o 
  12   2   0    19640.95    19430.31    356.10 o 
  13   2   0     2327.49     2532.20    154.11 o 
  14   2   0      465.85      598.20    115.27 o 
  15   2   0      200.65       14.38     86.15 o 
  16   2   0     9588.75     9779.12    302.21 o 
  17   2   0      137.97       68.13    147.62 o 
   1   3   0     1554.65     1474.65     54.96 o 
   2   3   0    10026.06    10388.12    152.48 o 
   3   3   0    14535.34    15283.18    182.95 o 
   4   3   0     6386.50     6670.60    101.16 o 
   5   3   0       25.37       -5.12     22.74 o 
   6   3   0    22223.09    22236.47    282.77 o 
   7   3   0     8175.94     8231.91    119.22 o 
   8   3   0       69.95        6.14     30.37 o 
   9   3   0     2674.26     2813.60     73.67 o 
  10   3   0     3028.88     3252.55     87.16 o 
  11   3   0    12650.22    12461.42    243.93 o 
  12   3   0      255.42      212.69     76.45 o 
  13   3   0      450.65      439.07     86.18 o 
  14   3   0      142.85       99.11     83.87 o 
  15   3   0      251.56      257.20     93.29 o 
  16   3   0     1318.82     1297.88    128.12 o 
   0   4   0      164.81      135.38     52.88 o 
   1   4   0    46329.39    49723.73    588.97 o 
   2   4   0       75.87      142.82     37.48 o 
   3   4   0    26304.17    26977.53    408.63 o 
   4   4   0     2765.18     3042.79     60.28 o 
   5   4   0     1408.70     1458.64     46.12 o 
   6   4   0     2568.92     2487.45     61.16 o 
   7   4   0    30053.53    29721.06    503.76 o 
   8   4   0       18.56       16.34     31.07 o 
   9   4   0      414.43      446.12     41.86 o 
  10   4   0     3003.74     2937.43     92.98 o 
  11   4   0     6451.28     6147.42    181.96 o 
  12   4   0     2970.15     2948.83    140.32 o 
  13   4   0        7.73      -42.18     76.42 o 
  14   4   0     3286.29     3076.28    146.66 o 
  15   4   0       11.36      -88.85     88.85 o 
  16   4   0     1846.67     2095.41    146.85 o 
   1   5   0    51687.46    54847.75    610.31 o 
   2   5   0    13125.25    13279.97    180.27 o 
   3   5   0     5339.07     5529.38    109.35 o 
   4   5   0      632.82      756.01     37.69 o 
   5   5   0      888.83      998.50     48.30 o 
   6   5   0      874.76      994.78     42.46 o 
   7   5   0     1120.63     1206.73     50.48 o 
   8   5   0       80.83       55.93     37.61 o 
   9   5   0       56.57      -22.97     47.97 o 
  10   5   0      283.49      244.65     61.17 o 
  11   5   0      261.11      156.76     76.34 o 
  12   5   0     1120.32     1056.31     98.54 o 
  13   5   0     1401.61     1490.67    113.85 o 
  14   5   0      215.55      114.16     91.21 o 
  15   5   0      554.40      500.58    106.50 o 
  16   5   0      143.57       46.46    102.37 o 
   0   6   0     2483.36     3963.67    113.68 o 
   1   6   0     1758.85     1766.84     55.33 o 
   2   6   0    35698.97    36650.73    420.85 o 
   3   6   0      920.91     1095.45     57.24 o 
   4   6   0     2551.31     2487.15     83.21 o 
   5   6   0     1813.11     1884.33     64.52 o 
   6   6   0      387.94      342.54     32.86 o 
   7   6   0     7237.55     6893.31    147.97 o 
   8   6   0     2322.57     2464.49     88.82 o 
   9   6   0    16897.93    17131.52    264.17 o 
  10   6   0     4307.91     4338.07    157.58 o 
  11   6   0       36.28      -32.97     73.18 o 
  12   6   0        9.68        3.13     78.48 o 
  13   6   0       20.07       29.46     87.06 o 
  14   6   0     5256.10     5380.51    197.13 o 
  15   6   0      151.69       48.04     99.80 o 
  16   6   0      361.42      343.15    113.88 o 
   1   7   0     1402.92     1560.53     56.03 o 
   2   7   0    27933.38    28963.25    370.40 o 
   3   7   0    25658.98    26881.23    372.70 o 
   4   7   0     1790.73     2156.00     82.35 o 
   5   7   0     1400.74     1210.70     66.68 o 
   6   7   0     1606.81     1752.47     77.75 o 
   7   7   0      288.67      343.91     61.60 o 
   8   7   0     4276.46     4239.03    115.19 o 
   9   7   0      328.10      185.37     59.22 o 
  10   7   0     2340.45     2256.29    104.14 o 
  11   7   0     2064.78     2084.03    126.55 o 
  12   7   0      290.10      105.17     87.26 o 
  13   7   0     2311.63     2355.88    143.80 o 
  14   7   0        8.58      -89.31     89.31 o 
  15   7   0      230.93       87.69    105.73 o 
  16   7   0     1369.28     1313.31    146.15 o 
   0   8   0     1030.91      769.53     85.20 o 
   1   8   0     6949.43     6415.59    124.11 o 
   2   8   0       18.50      -10.11     28.69 o 
   3   8   0       96.37       80.86     33.35 o 
   4   8   0      649.27      597.82     61.28 o 
   5   8   0     8940.00     8418.06    164.87 o 
   6   8   0     6731.36     6674.91    155.17 o 
   7   8   0     5314.35     4958.11    138.48 o 
   8   8   0     1455.82     1629.64     83.31 o 
   9   8   0     6808.54     6772.09    152.58 o 
  10   8   0       13.17      -55.21     64.09 o 
  11   8   0     4095.80     3717.35    158.73 o 
  12   8   0       41.27       35.71     88.50 o 
  13   8   0      146.01      105.46     98.03 o 
  14   8   0      248.31      274.90    108.14 o 
  15   8   0      178.71      -27.18    104.86 o 
   1   9   0      644.95      921.53     59.23 o 
   2   9   0     2261.98     2046.11     64.97 o 
   3   9   0    22978.89    22960.64    337.81 o 
   4   9   0      916.41     1087.15     73.93 o 
   5   9   0     8733.21     8204.14    170.60 o 
   6   9   0     1773.91     1757.15     94.62 o 
   7   9   0       45.99       17.47     66.35 o 
   8   9   0    20264.19    19748.69    308.31 o 
   9   9   0     1384.66     1465.55     86.95 o 
  10   9   0     1941.32     1759.97    103.42 o 
  11   9   0     3260.25     3037.33    152.60 o 
  12   9   0       97.71      -90.38     90.38 o 
  13   9   0     5803.25     5571.18    213.86 o 
  14   9   0        4.08     -101.54    101.54 o 
  15   9   0      120.47       76.76    113.22 o 
   0  10   0     7194.06     7139.56    185.43 o 
   1  10   0    57930.34    58210.99    670.52 o 
   2  10   0     9273.15     9368.49    184.15 o 
   3  10   0      904.29     1017.91     76.80 o 
   4  10   0     8369.35     7903.99    170.22 o 
   5  10   0    12206.48    11970.63    235.19 o 
   6  10   0     1054.87      949.69     88.05 o 
   7  10   0      806.79      760.38     79.08 o 
   8  10   0     1025.74     1072.22     84.50 o 
   9  10   0     4487.93     4623.73    161.37 o 
  10  10   0     2300.46     2523.92    122.01 o 
  11  10   0     4778.87     4867.58    190.46 o 
  12  10   0     4805.32     4691.26    193.83 o 
  13  10   0     4944.35     4984.05    206.20 o 
  14  10   0        9.52      -47.95    110.63 o 
   1  11   0       46.53        4.33     81.58 o 
   2  11   0     8874.65     8512.68    195.98 o 
   3  11   0    20892.68    20759.33    588.04 o 
   4  11   0       21.97      -23.76     72.34 o 
   5  11   0      305.23      391.56    130.41 o 
   6  11   0      259.91      153.51     70.09 o 
   7  11   0      337.07      263.78     73.54 o 
   8  11   0     1238.07     1364.29     92.87 o 
   9  11   0     7088.94     7235.56    174.59 o 
  10  11   0      882.09      862.66    100.86 o 
  11  11   0     1020.49      951.90    122.96 o 
  12  11   0      767.16      946.48    124.01 o 
  13  11   0     2466.65     2840.93    171.17 o 
  14  11   0       27.30      -37.22    111.35 o 
   0  12   0      710.73      745.56    107.66 o 
   1  12   0     5062.53     4939.59    158.60 o 
   2  12   0      500.06      461.61    100.05 o 
   3  12   0       20.92      -39.74     75.59 o 
   4  12   0       18.86       19.04     78.81 o 
   5  12   0      505.72      418.62     75.76 o 
   6  12   0      168.53       99.30     71.25 o 
   7  12   0     1159.97     1135.56     90.76 o 
   8  12   0     2706.92     2762.04    117.75 o 
   9  12   0     2707.34     2806.68    121.43 o 
  10  12   0      542.07      607.74     98.43 o 
  11  12   0     4056.84     4201.78    192.27 o 
  12  12   0     1119.04     1236.59    137.77 o 
  13  12   0        5.71     -109.02    109.02 o 
   1  13   0      652.77      592.16    114.24 o 
   2  13   0     4845.97     4827.37    166.84 o 
   3  13   0     3838.82     3978.46    134.06 o 
   4  13   0      200.51      250.09     73.20 o 
   5  13   0      580.45      610.05     82.55 o 
   6  13   0     5472.12     5272.74    153.04 o 
   7  13   0     1093.34     1234.35     97.05 o 
   8  13   0     7828.75     7337.10    183.85 o 
   9  13   0     1150.47     1180.06    102.12 o 
  10  13   0     3243.03     3371.08    149.93 o 
  11  13   0      239.39      452.25    115.36 o 
  12  13   0    10314.89    10482.84    310.10 o 
  13  13   0        3.69       24.30    117.09 o 
   0  14   0       79.15      280.70    155.46 o 
   1  14   0      249.49      113.09    108.38 o 
   2  14   0      812.38      866.83    122.70 o 
   3  14   0      723.27      689.49    100.75 o 
   4  14   0     3871.28     3841.94    137.10 o 
   5  14   0      181.21       72.42     74.39 o 
   6  14   0     1055.77     1072.25     98.39 o 
   7  14   0     5607.64     5277.07    161.60 o 
   8  14   0      737.93      707.77     95.19 o 
   9  14   0     2039.79     2083.36    122.29 o 
  10  14   0        1.13       75.89    154.75 o 
  11  14   0       87.38      190.62    173.75 o 
  12  14   0       18.54      131.91    137.41 o 
   1  15   0     1888.29     1933.74    162.45 o 
   2  15   0      888.97      966.30    147.74 o 
   3  15   0     1972.24     2079.69    154.61 o 
   4  15   0     1512.57     1592.49    127.81 o 
   5  15   0      378.13      415.21     87.92 o 
   6  15   0     2270.84     2492.29    125.64 o 
   7  15   0      196.79      149.81    112.52 o 
   8  15   0      645.61      679.82    105.45 o 
   9  15   0      767.75      925.67    101.78 o 
  10  15   0       25.73      129.59    133.03 o 
  11  15   0     3284.49     3674.22    246.19 o 
   0  16   0     5073.49     4930.23    309.46 o 
   1  16   0     2696.32     2822.31    177.45 o 
   2  16   0      545.90      481.83    131.01 o 
   3  16   0        1.07       58.17    119.03 o 
   4  16   0      126.05      152.54    119.52 o 
   5  16   0     6739.27     7140.83    219.24 o 
   6  16   0      144.31      218.94    131.23 o 
   7  16   0      263.42      209.54    110.78 o 
   8  16   0      449.69      542.37    122.41 o 
   9  16   0      595.47      873.42    137.52 o 
  10  16   0      177.53      167.16    132.43 o 
   1  17   0     1208.32     1311.99    155.89 o 
   2  17   0        0.42     -109.25    120.40 o 
   3  17   0     1638.85     1449.04    158.25 o 
   4  17   0        0.99     -117.76    120.56 o 
   5  17   0     1640.08     1811.60    211.45 o 
   6  17   0      882.22      969.52    218.63 o 
   7  17   0      358.88      299.44    118.59 o 
   8  17   0      154.06      502.29    198.76 o 
   9  17   0     1691.50     1868.64    290.79 o 
   0  18   0      327.32      249.29    195.03 o 
   1  18   0     1167.15     1666.86    169.80 o 
   2  18   0     2348.71     2600.68    215.97 o 
   3  18   0      602.47      681.08    148.04 o 
   4  18   0     3100.71     3245.52    203.95 o 
   5  18   0    10498.87    10026.05    445.35 o 
   6  18   0      196.72      217.76    213.25 o 
   7  18   0     3441.55     3855.64    216.05 o 
   1  19   0       12.09      123.90    142.97 o 
   2  19   0     3165.95     3129.73    210.62 o 
   3  19   0     2603.27     2581.57    196.53 o 
   4  19   0      283.65      119.53    171.59 o 
   5  19   0      826.04     1152.33    166.73 o 
   0  20   0      864.05      763.55    239.59 o 
   1  20   0     1929.09     2199.08    199.53 o 
   2  20   0     2713.62     3034.59    306.35 o 
 -17   1   1       35.77      317.61    147.55 o 
 -16   1   1     5483.36     5375.15    276.60 o 
 -15   1   1      619.47      444.15    118.56 o 
 -14   1   1      145.76      146.42     86.22 o 
 -13   1   1     2566.09     2516.61    115.46 o 
 -12   1   1    14528.82    15018.50    265.29 o 
 -11   1   1     2323.90     2373.56     94.97 o 
 -10   1   1     1353.42     1578.86     63.49 o 
  -9   1   1     4151.10     4043.81     86.03 o 
  -8   1   1    10142.31    10776.74    152.11 o 
  -7   1   1       27.50       31.23     29.46 o 
  -6   1   1    62130.05    61977.84    864.80 o 
  -5   1   1    19012.38    19623.35    428.34 o 
  -4   1   1   294834.53   316044.19   4035.83 o 
  -3   1   1    71062.95    72899.09    791.97 o 
  -2   1   1    24397.43    24528.92    359.23 o 
  -1   1   1    30088.23    30501.03    409.83 o 
   1   1   1     3690.52     3860.66     59.76 o 
   2   1   1    14005.19    14430.29    164.08 o 
   3   1   1    43258.01    44375.54    514.63 o 
   4   1   1    91504.48    96366.54   1092.93 o 
   5   1   1     1047.70     1186.33     40.31 o 
   6   1   1       20.02      -22.43     23.79 o 
   7   1   1    26349.36    27939.95    326.75 o 
   8   1   1    23788.68    23778.04    410.64 o 
   9   1   1     4581.71     4456.80     88.86 o 
  10   1   1     4532.73     4756.51    120.25 o 
  11   1   1     4135.26     4188.92    119.71 o 
  12   1   1    14369.51    14518.82    259.58 o 
  13   1   1      858.12      957.66     77.89 o 
  14   1   1       79.07      -17.73     70.06 o 
  15   1   1      411.09      135.04     96.15 o 
  16   1   1     3044.16     3131.79    228.07 o 
  17   1   1      144.91      170.40    259.34 o 
 -17   2   1      469.36      775.55    264.39 o 
 -16   2   1     2122.69     2352.36    162.07 o 
 -15   2   1     3571.69     3675.35    160.47 o 
 -14   2   1      398.90      423.59    109.95 o 
 -13   2   1       32.05      -76.04     86.59 o 
 -12   2   1      491.05      474.65     68.95 o 
 -11   2   1      229.56      150.64     55.07 o 
 -10   2   1        8.88       -7.15     37.81 o 
  -9   2   1     7217.05     7196.87    119.30 o 
  -8   2   1     8375.43     7991.74    122.94 o 
  -7   2   1    17134.84    17793.58    234.53 o 
  -6   2   1    16406.05    16839.66    210.25 o 
  -5   2   1     2106.12     2385.54     57.42 o 
  -4   2   1    50942.75    51686.95    625.52 o 
  -3   2   1    95341.00   101915.13   1100.70 o 
  -2   2   1    91154.20    96421.07   1176.88 o 
  -1   2   1    36948.75    40023.88    498.59 o 
   0   2   1    57209.69    60009.76    779.69 o 
   1   2   1     1923.74     1928.64     46.99 o 
   2   2   1        5.59       42.42     17.39 o 
   3   2   1    24126.67    25529.15    435.96 o 
   4   2   1      999.70     1336.49     43.73 o 
   5   2   1    22405.13    22335.49    259.89 o 
   6   2   1     5431.47     6130.12     94.22 o 
   7   2   1     4105.95     4222.24     78.75 o 
   8   2   1    15282.06    15091.13    196.83 o 
   9   2   1      801.24      759.29     44.66 o 
  10   2   1     3242.62     3384.37    103.44 o 
  11   2   1     3359.70     3377.54    109.51 o 
  12   2   1      785.92     1094.66     84.44 o 
  13   2   1      356.85      346.66     88.82 o 
  14   2   1      128.62       47.36     97.90 o 
  15   2   1       12.26      -82.68     82.68 o 
  16   2   1       45.69       56.61    105.09 o 
  17   2   1      131.88      118.27    116.67 o 
 -16   3   1     1922.40     2247.47    147.48 o 
 -15   3   1      304.91      233.77     94.43 o 
 -14   3   1      366.59      395.44     90.95 o 
 -13   3   1       53.23      -73.26     73.90 o 
 -12   3   1     4991.99     4980.26    163.63 o 
 -11   3   1       82.08       19.09     55.46 o 
 -10   3   1     2385.25     2446.57     74.38 o 
  -9   3   1     1378.64     1557.23     56.90 o 
  -8   3   1    22159.85    22914.91    295.16 o 
  -7   3   1    12776.92    12668.50    221.20 o 
  -6   3   1     2074.63     2170.57     56.80 o 
  -5   3   1     6992.39     6936.86    102.13 o 
  -4   3   1     2057.15     1959.46     48.90 o 
  -3   3   1     2146.05     2192.51     48.50 o 
  -2   3   1     4785.81     4839.15     91.56 o 
  -1   3   1     2643.74     2773.73     67.92 o 
   0   3   1     7412.20     7484.85     99.28 o 
   1   3   1     1364.76     1349.87     39.98 o 
   2   3   1     4147.35     3930.88     74.20 o 
   3   3   1    11385.54    11946.84    215.09 o 
   4   3   1     3955.59     4256.71     73.79 o 
   5   3   1     2156.46     2142.89     51.56 o 
   6   3   1     1304.62     1388.96     46.91 o 
   7   3   1      736.43      758.63     37.38 o 
   8   3   1     6025.97     5773.99     97.98 o 
   9   3   1      153.98      133.73     36.80 o 
  10   3   1     4342.90     4476.43    113.80 o 
  11   3   1      810.22      807.46     71.94 o 
  12   3   1     5722.28     5636.82    174.64 o 
  13   3   1      533.82      448.05     86.08 o 
  14   3   1      253.92       53.50     83.66 o 
  15   3   1      894.88      946.65    131.36 o 
  16   3   1     4652.79     5038.60    195.44 o 
 -16   4   1     1450.60     1668.11    139.56 o 
 -15   4   1     1877.63     1895.36    134.52 o 
 -14   4   1       25.89       10.18     83.97 o 
 -13   4   1     3488.68     3645.43    152.51 o 
 -12   4   1      571.43      498.51     82.65 o 
 -11   4   1        8.12       21.94     71.00 o 
 -10   4   1       62.34       65.02     61.58 o 
  -9   4   1     1289.64     1313.79     60.34 o 
  -8   4   1     1206.44     1239.04     55.61 o 
  -7   4   1    14771.89    15004.86    196.24 o 
  -6   4   1    20195.64    20368.07    249.31 o 
  -5   4   1     7478.28     7752.42    156.57 o 
  -4   4   1     9139.16     9590.03    127.97 o 
  -3   4   1     9831.51     9913.06    154.12 o 
  -2   4   1    22636.68    23468.02    312.45 o 
  -1   4   1     8200.94     8706.35    126.79 o 
   0   4   1    11846.15    11404.60    146.42 o 
   1   4   1     3958.57     3967.01     71.44 o 
   2   4   1     2642.25     2649.13     59.60 o 
   3   4   1    11101.75    11605.44    148.32 o 
   4   4   1       37.92       35.94     23.87 o 
   5   4   1      282.08      173.89     26.59 o 
   6   4   1     1233.81     1397.23     46.24 o 
   7   4   1       11.31       16.85     27.86 o 
   8   4   1     6574.35     6286.30    104.62 o 
   9   4   1     2204.78     2348.98     68.52 o 
  10   4   1      596.35      593.88     64.85 o 
  11   4   1     2276.93     2167.80    118.31 o 
  12   4   1     2074.22     2142.67    119.69 o 
  13   4   1      460.60      538.96     91.54 o 
  14   4   1     5530.26     5643.13    192.37 o 
  15   4   1      229.41      223.17     94.58 o 
  16   4   1       53.76      -33.70     97.48 o 
 -16   5   1      971.04      866.21    126.31 o 
 -15   5   1      209.38       69.23     94.22 o 
 -14   5   1      821.71      892.06    106.87 o 
 -13   5   1      411.17      442.60     90.89 o 
 -12   5   1      169.26      136.78     79.12 o 
 -11   5   1     1119.46     1255.38     99.35 o 
 -10   5   1      917.00      910.01     68.32 o 
  -9   5   1      472.13      540.09     57.96 o 
  -8   5   1     2671.01     2676.27     81.59 o 
  -7   5   1     3069.54     2955.95     70.62 o 
  -6   5   1      537.35      504.52     32.98 o 
  -5   5   1    23070.32    23298.95    278.15 o 
  -4   5   1     4028.15     4122.10    105.10 o 
  -3   5   1     7177.41     7161.61    128.34 o 
  -2   5   1       68.41      111.32     38.78 o 
  -1   5   1     6266.59     6366.90    107.07 o 
   0   5   1    25566.39    26892.60    313.59 o 
   1   5   1    44769.05    47025.71    526.85 o 
   2   5   1       16.34       -6.31     26.35 o 
   3   5   1     6090.30     6230.99    106.16 o 
   4   5   1      895.18      981.11     41.35 o 
   5   5   1    22884.41    23119.47    288.12 o 
   6   5   1    16712.42    16228.63    203.50 o 
   7   5   1     2935.84     2861.78     67.46 o 
   8   5   1     4009.26     4017.22     91.13 o 
   9   5   1     2191.17     2144.87     83.26 o 
  10   5   1     5463.21     5571.58    170.61 o 
  11   5   1    11511.15    11033.30    262.48 o 
  12   5   1      865.38      777.02     92.66 o 
  13   5   1       15.50      -79.18     79.18 o 
  14   5   1      660.00      757.06    107.10 o 
  15   5   1     1230.70     1336.90    130.99 o 
  16   5   1      127.12     -102.11    102.11 o 
 -16   6   1     1098.15     1106.65    153.70 o 
 -15   6   1     1260.51     1463.66    134.03 o 
 -14   6   1      107.06       33.14     94.30 o 
 -13   6   1      287.63      126.94     89.18 o 
 -12   6   1      131.38      -24.64     78.01 o 
 -11   6   1      146.94      143.45     77.59 o 
 -10   6   1      216.61      235.07     61.44 o 
  -9   6   1     7648.18     7534.72    151.12 o 
  -8   6   1      221.92      204.81     57.52 o 
  -7   6   1     2746.36     2832.76     94.78 o 
  -6   6   1      160.10      155.54     36.07 o 
  -5   6   1    17524.08    17889.82    264.63 o 
  -4   6   1     2557.24     2395.59     81.30 o 
  -3   6   1     5322.15     5418.81    114.11 o 
  -2   6   1     4476.00     4544.75     88.14 o 
  -1   6   1    28667.79    30825.00    380.14 o 
   0   6   1       28.40      -22.91     31.05 o 
   1   6   1     5973.70     6301.25    101.05 o 
   2   6   1     8052.87     8028.35    118.63 o 
   3   6   1       83.75       48.65     28.83 o 
   4   6   1     6460.18     7376.25    197.88 o 
   5   6   1     7308.98     7266.02    117.37 o 
   6   6   1     1740.80     1870.33     55.54 o 
   7   6   1       16.84        0.91     37.15 o 
   8   6   1     2526.48     2495.33     89.17 o 
   9   6   1      513.17      396.59     60.35 o 
  10   6   1      180.42      112.30     74.53 o 
  11   6   1       12.18      -18.03     74.24 o 
  12   6   1       13.25       14.82     77.93 o 
  13   6   1     3017.11     3140.96    159.00 o 
  14   6   1      196.17      158.63     96.73 o 
  15   6   1       90.51        0.05     98.97 o 
  16   6   1       14.84      -44.27    104.57 o 
 -16   7   1      122.07       44.91    146.42 o 
 -15   7   1     1108.03     1077.63    129.36 o 
 -14   7   1      925.71      767.28    115.93 o 
 -13   7   1        3.37      -45.92     87.33 o 
 -12   7   1     2745.07     2491.15    138.29 o 
 -11   7   1     7996.10     7547.82    249.90 o 
 -10   7   1     1501.65     1506.16     83.35 o 
  -9   7   1      112.21      117.37     58.31 o 
  -8   7   1     3909.66     3859.52    122.95 o 
  -7   7   1     2769.95     2759.17    100.81 o 
  -6   7   1       73.28       98.06     51.65 o 
  -5   7   1    21770.29    21485.88    313.52 o 
  -4   7   1      283.40      328.83     53.09 o 
  -3   7   1    10175.03    11030.78    185.01 o 
  -2   7   1     1582.01     1645.26     54.97 o 
  -1   7   1       16.33        7.30     35.63 o 
   0   7   1     1566.96     1687.49     59.91 o 
   1   7   1    47061.78    48247.82    547.27 o 
   2   7   1     1537.76     1664.16     54.64 o 
   3   7   1     1177.74     1225.33     61.58 o 
   4   7   1     1968.21     1850.27     63.15 o 
   5   7   1    11467.19    11578.89    232.43 o 
   6   7   1    13213.08    13545.71    214.83 o 
   7   7   1     2399.14     2343.92     91.03 o 
   8   7   1     5309.69     5307.07    127.37 o 
   9   7   1     1021.78     1000.77     73.13 o 
  10   7   1      617.91      639.89     88.87 o 
  11   7   1     6637.95     6386.96    197.98 o 
  12   7   1     3229.72     3002.31    159.00 o 
  13   7   1     1146.87     1106.80    114.07 o 
  14   7   1      751.89      740.15    162.18 o 
  15   7   1      379.40      282.29    106.06 o 
  16   7   1      868.56      832.40    187.09 o 
 -15   8   1      167.08      -17.74    147.61 o 
 -14   8   1       21.32      -96.79     96.79 o 
 -13   8   1      198.15      163.46     97.15 o 
 -12   8   1     1264.87     1007.33    110.60 o 
 -11   8   1     1716.35     1802.46    122.44 o 
 -10   8   1       18.25       34.05     60.50 o 
  -9   8   1     1017.41     1271.39     80.79 o 
  -8   8   1      690.76      829.55     80.63 o 
  -7   8   1       19.27        7.41     57.18 o 
  -6   8   1    18942.49    18187.04    282.75 o 
  -5   8   1    37986.38    37115.24    505.89 o 
  -4   8   1    35022.36    34441.27    471.26 o 
  -3   8   1     5169.12     5312.04    125.43 o 
  -2   8   1        1.70        2.44     23.40 o 
  -1   8   1     5319.58     5263.75    108.56 o 
   0   8   1    33277.74    35298.41    440.32 o 
   1   8   1    46511.29    46766.29    538.00 o 
   2   8   1    25188.10    24069.08    295.87 o 
   3   8   1     2640.64     2493.96     78.75 o 
   4   8   1     1103.57     1026.94     70.81 o 
   5   8   1     2061.66     2215.25     94.09 o 
   6   8   1       25.75      -49.57     49.57 o 
   7   8   1     7740.30     7610.29    154.88 o 
   8   8   1     1420.89     1270.65     77.89 o 
   9   8   1     5153.06     5046.87    133.13 o 
  10   8   1      279.50      304.11     84.92 o 
  11   8   1      698.38      585.36     97.64 o 
  12   8   1     2632.00     2751.78    147.43 o 
  13   8   1     5350.12     5554.38    204.41 o 
  14   8   1     3545.45     3375.48    171.55 o 
  15   8   1        1.53      -71.00    103.64 o 
 -15   9   1     1912.46     1936.99    157.81 o 
 -14   9   1      134.96       -2.80    104.19 o 
 -13   9   1       43.45      -94.84     94.84 o 
 -12   9   1     1007.25     1024.10    119.49 o 
 -11   9   1    10665.11    10618.90    279.15 o 
 -10   9   1     4451.19     4389.85    131.82 o 
  -9   9   1      362.56      360.39     69.77 o 
  -8   9   1       69.53       69.83     70.05 o 
  -7   9   1    17264.81    16419.86    290.08 o 
  -6   9   1     7359.60     7532.93    165.94 o 
  -5   9   1    15140.46    14176.70    240.56 o 
  -4   9   1    10780.18    10365.02    193.54 o 
  -3   9   1     2508.79     2523.75     96.93 o 
  -2   9   1     7991.42     8148.57    129.05 o 
  -1   9   1    24607.02    25206.31    371.96 o 
   0   9   1    33834.91    33822.15    429.42 o 
   1   9   1     2417.42     2086.95     70.14 o 
   2   9   1      428.35      584.38     44.13 o 
   3   9   1      686.41      728.84     70.71 o 
   4   9   1     5394.08     5123.38    139.18 o 
   5   9   1     2215.97     2053.48     96.88 o 
   6   9   1    10465.69     9881.15    196.72 o 
   7   9   1     8574.18     8265.80    169.73 o 
   8   9   1       81.42       72.95     63.29 o 
   9   9   1       60.34       -7.19     60.85 o 
  10   9   1     1025.13     1066.98    122.21 o 
  11   9   1     8163.31     8017.96    277.59 o 
  12   9   1     2204.26     2207.10    144.46 o 
  13   9   1     2729.19     2852.96    179.41 o 
  14   9   1      448.30      350.43    111.92 o 
  15   9   1      458.76      337.25    120.57 o 
 -14  10   1        5.49     -104.94    104.94 o 
 -13  10   1     1372.79     1543.73    141.93 o 
 -12  10   1     6794.65     6746.73    249.90 o 
 -11  10   1      446.46      391.98    103.01 o 
 -10  10   1       26.56      -65.58     65.58 o 
  -9  10   1     5534.37     5616.03    149.29 o 
  -8  10   1     6524.17     6252.31    211.03 o 
  -7  10   1     8207.42     8180.91    195.32 o 
  -6  10   1     1062.96      999.54     84.43 o 
  -5  10   1     2656.83     2622.70    114.33 o 
  -4  10   1      313.30      294.14     67.11 o 
  -3  10   1      341.37      153.43     63.77 o 
  -2  10   1    34268.31    33061.34    465.46 o 
  -1  10   1     2555.00     2501.99     74.89 o 
   0  10   1    11639.27    11242.05    185.14 o 
   1  10   1     4128.68     3850.02     99.18 o 
   2  10   1     4213.12     4172.57    133.39 o 
   3  10   1      310.04      252.78     69.13 o 
   4  10   1     3266.67     3116.38    122.30 o 
   5  10   1      482.39      510.59     67.87 o 
   6  10   1     2010.57     2236.63     98.43 o 
   7  10   1    12432.55    11924.68    218.94 o 
   8  10   1     2234.83     2412.32    105.51 o 
   9  10   1      112.09       83.13     67.59 o 
  10  10   1     2881.95     2868.00    150.89 o 
  11  10   1     1403.48     1453.61    124.52 o 
  12  10   1     2183.13     2234.84    148.18 o 
  13  10   1     4871.53     4923.48    248.76 o 
  14  10   1     1312.90     1187.73    142.36 o 
 -14  11   1      810.95      771.04    134.98 o 
 -13  11   1     3586.16     3685.92    186.83 o 
 -12  11   1       31.89       40.36    101.02 o 
 -11  11   1       21.84      -62.03     91.07 o 
 -10  11   1      708.05      788.96     88.17 o 
  -9  11   1       10.82      -12.28     69.72 o 
  -8  11   1       95.05      122.80     70.04 o 
  -7  11   1     3421.72     3155.58    135.79 o 
  -6  11   1     4125.79     3918.06    152.39 o 
  -5  11   1     4787.00     4589.65    188.44 o 
  -4  11   1      386.09      373.67     71.53 o 
  -3  11   1     6907.29     6474.00    159.53 o 
  -2  11   1      423.04      285.68     68.71 o 
  -1  11   1     1546.60     1553.85     88.45 o 
   0  11   1     2320.04     2214.38     83.55 o 
   1  11   1      131.52      117.66     55.60 o 
   2  11   1      569.01      633.32     67.10 o 
   3  11   1     2518.76     2754.41    104.05 o 
   4  11   1     1316.06     1470.04     83.26 o 
   5  11   1       55.46       54.30     64.30 o 
   6  11   1     7458.20     7241.29    167.93 o 
   7  11   1     1066.97     1060.70     85.15 o 
   8  11   1       11.16      -25.77     64.35 o 
   9  11   1     3992.09     3826.79    131.99 o 
  10  11   1      364.25      383.80    100.84 o 
  11  11   1       51.47       31.88     94.72 o 
  12  11   1      766.88      706.99    118.27 o 
  13  11   1     2814.72     2847.07    174.73 o 
  14  11   1      366.77      392.07    125.62 o 
 -13  12   1      839.45      941.27    140.28 o 
 -12  12   1     6734.18     6249.83    231.45 o 
 -11  12   1        1.86      -26.80     97.71 o 
 -10  12   1      844.46      808.59    101.43 o 
  -9  12   1     4934.33     4877.44    151.54 o 
  -8  12   1       25.53      -42.47     68.85 o 
  -7  12   1        4.55      -40.64     66.76 o 
  -6  12   1      365.88      496.75     88.27 o 
  -5  12   1    18103.24    16692.45    341.11 o 
  -4  12   1      666.08      652.55     85.92 o 
  -3  12   1     3428.63     3648.36    133.86 o 
  -2  12   1    33452.43    32407.96    536.18 o 
  -1  12   1     1786.34     1908.51     99.21 o 
   0  12   1     4934.86     4854.20    183.58 o 
   1  12   1     1294.69     1487.01    101.01 o 
   2  12   1     1188.04     1183.53     81.01 o 
   3  12   1       57.80        5.28     62.72 o 
   4  12   1      853.70      777.73     78.16 o 
   5  12   1     7697.12     7197.31    170.10 o 
   6  12   1      413.00      433.18     87.86 o 
   7  12   1     4765.05     4447.27    140.58 o 
   8  12   1      769.78      877.32     87.14 o 
   9  12   1     6460.75     6413.49    170.31 o 
  10  12   1    10499.01    10372.69    314.53 o 
  11  12   1      280.17      237.50    124.16 o 
  12  12   1     5265.15     5781.29    257.72 o 
  13  12   1      218.89       34.69    116.75 o 
 -13  13   1       25.57      130.09    118.49 o 
 -12  13   1       74.53      208.43    113.23 o 
 -11  13   1     3259.76     3326.22    178.91 o 
 -10  13   1     1341.03     1308.32    116.55 o 
  -9  13   1      179.58      175.38     84.04 o 
  -8  13   1      713.79      615.66     89.33 o 
  -7  13   1     4588.50     4314.73    144.21 o 
  -6  13   1     1333.37     1393.77     97.80 o 
  -5  13   1     5612.30     5305.39    176.88 o 
  -4  13   1      736.75      690.93     96.52 o 
  -3  13   1    11528.59    10355.76    255.82 o 
  -2  13   1      102.09      125.54     83.20 o 
  -1  13   1      184.34      124.80     85.32 o 
   0  13   1      556.29      366.87    108.72 o 
   1  13   1     1870.69     1858.73    138.24 o 
   2  13   1     2941.87     2868.66    133.37 o 
   3  13   1     2712.57     2587.16    111.71 o 
   4  13   1      123.90      114.58     69.94 o 
   5  13   1     1383.75     1318.69     94.36 o 
   6  13   1     2056.58     1997.50    107.09 o 
   7  13   1     2945.94     2828.93    122.35 o 
   8  13   1     1062.67     1019.34     94.82 o 
   9  13   1        0.04       87.65     78.34 o 
  10  13   1       57.30       17.16    101.76 o 
  11  13   1      263.32      103.13    106.85 o 
  12  13   1      471.51      572.65    125.84 o 
  13  13   1     1040.21     1400.87    161.52 o 
 -12  14   1     2671.64     2807.29    179.90 o 
 -11  14   1      395.21      736.50    150.86 o 
 -10  14   1     3200.21     3164.40    152.84 o 
  -9  14   1     3139.52     3217.49    137.64 o 
  -8  14   1     5241.40     5560.87    167.69 o 
  -7  14   1       32.83      119.07     80.49 o 
  -6  14   1     2448.62     2282.61    117.30 o 
  -5  14   1        3.91      -27.79     72.75 o 
  -4  14   1      491.76      444.92     81.36 o 
  -3  14   1       24.91        8.97     85.17 o 
  -2  14   1      459.79      528.90    114.88 o 
  -1  14   1     1148.45     1366.66    135.65 o 
   0  14   1      130.39       92.20    106.24 o 
   1  14   1     2718.46     2547.35    155.72 o 
   2  14   1     2090.67     1748.32    141.76 o 
   3  14   1      273.12      215.08     90.26 o 
   4  14   1     3098.92     2922.79    120.58 o 
   5  14   1     3678.06     3784.87    137.08 o 
   6  14   1     1717.34     1860.76    110.49 o 
   7  14   1      150.51      248.99     83.95 o 
   8  14   1     1809.61     1924.72    123.44 o 
   9  14   1      692.65      837.26     96.40 o 
  10  14   1     4696.94     5072.71    211.77 o 
  11  14   1     1091.99     1128.64    137.25 o 
  12  14   1      494.44      494.43    130.78 o 
 -11  15   1     1653.26     1840.90    236.73 o 
 -10  15   1      143.57      194.73    117.61 o 
  -9  15   1      494.69      786.60    101.29 o 
  -8  15   1      727.40      950.87    100.53 o 
  -7  15   1      890.08     1031.68    119.92 o 
  -6  15   1     2539.47     2578.04    164.15 o 
  -5  15   1     1263.79     1147.76    100.76 o 
  -4  15   1     4234.46     3780.59    164.38 o 
  -3  15   1      234.44      302.11    116.82 o 
  -2  15   1       15.76       -6.65    107.59 o 
  -1  15   1     1775.37     1869.94    153.58 o 
   0  15   1     5768.52     5243.68    212.64 o 
   1  15   1     1258.19     1340.79    139.75 o 
   2  15   1     1909.58     1487.00    146.11 o 
   3  15   1      200.01      186.80    125.48 o 
   4  15   1     5172.68     5050.91    184.06 o 
   5  15   1     3906.85     3905.26    188.56 o 
   6  15   1      777.50      979.02     99.12 o 
   7  15   1      402.43      490.20     89.10 o 
   8  15   1      914.07     1015.19    104.09 o 
   9  15   1      138.43      155.68    124.87 o 
  10  15   1      163.98      498.05    151.33 o 
  11  15   1      674.87      976.67    204.43 o 
 -10  16   1     1325.32     1713.12    188.75 o 
  -9  16   1     2620.86     2646.22    140.74 o 
  -8  16   1        6.17      178.81    171.07 o 
  -7  16   1      217.11      197.17     94.88 o 
  -6  16   1        1.97      102.84    102.65 o 
  -5  16   1      868.30     1000.71    142.94 o 
  -4  16   1     2156.12     2434.36    169.97 o 
  -3  16   1       34.37      -18.53    114.62 o 
  -2  16   1     3009.52     3100.73    184.27 o 
  -1  16   1      257.50      315.49    126.64 o 
   0  16   1      488.26      565.96    132.23 o 
   1  16   1     1766.71     1735.04    157.37 o 
   2  16   1      627.37      605.30    134.33 o 
   3  16   1      425.14      538.06    130.09 o 
   4  16   1      972.33     1017.93    143.37 o 
   5  16   1     9263.65     8726.54    276.69 o 
   6  16   1       23.05      105.86    125.98 o 
   7  16   1      629.29      497.06     98.00 o 
   8  16   1      176.42      122.45    146.91 o 
   9  16   1      482.00      533.79    183.64 o 
  10  16   1       52.61      382.42    344.13 o 
  -9  17   1     6765.79     7100.91    207.36 o 
  -8  17   1        8.92       13.58    116.16 o 
  -7  17   1     2773.39     3039.01    170.48 o 
  -6  17   1      359.53      614.02    145.36 o 
  -5  17   1      226.21      369.52    137.15 o 
  -4  17   1      402.55      434.42    164.04 o 
  -3  17   1      852.97      809.08    146.12 o 
  -2  17   1       92.80      -84.37    156.49 o 
  -1  17   1     5685.43     5225.90    228.62 o 
   0  17   1       78.32      -26.76    126.34 o 
   1  17   1      481.94      748.03    143.98 o 
   2  17   1      235.70      358.11    132.03 o 
   3  17   1        6.31      -97.91    121.98 o 
   4  17   1      355.26      524.90    136.31 o 
   5  17   1     7987.81     8024.83    271.26 o 
   6  17   1      798.42      876.65    143.65 o 
   7  17   1      104.54      113.71    120.25 o 
   8  17   1     1296.74     1654.56    204.84 o 
   9  17   1     3936.17     4332.21    298.39 o 
  -7  18   1      943.27     1278.73    197.03 o 
  -6  18   1      245.43      451.84    237.10 o 
  -5  18   1      858.48     1023.98    158.01 o 
  -4  18   1      976.71      829.25    153.63 o 
  -3  18   1        1.12      -11.14    129.47 o 
  -2  18   1      132.42      162.52    134.72 o 
  -1  18   1        0.53       39.34    130.94 o 
   0  18   1      743.41      930.09    166.42 o 
   1  18   1        0.22       30.11    152.59 o 
   2  18   1        1.58       72.78    129.69 o 
   3  18   1     1622.85     1606.13    169.53 o 
   4  18   1     1180.96     1319.37    167.09 o 
   5  18   1      286.97      489.24    212.67 o 
   6  18   1      127.18      324.84    262.32 o 
   7  18   1     2019.01     2153.43    226.78 o 
  -5  19   1     1639.01     1601.54    187.49 o 
  -4  19   1      879.28      622.22    189.95 o 
  -3  19   1      212.87      253.46    208.67 o 
  -2  19   1       11.66       -2.69    158.87 o 
  -1  19   1     4042.21     3967.71    228.06 o 
   0  19   1     3778.28     3905.50    223.53 o 
   1  19   1     1062.40     1040.49    166.75 o 
   2  19   1        3.46       32.02    144.31 o 
   3  19   1     4126.24     4085.83    228.19 o 
   4  19   1      517.24      542.15    154.10 o 
   5  19   1     4972.62     5580.75    268.19 o 
  -1  20   1      227.06      386.62    195.84 o 
   0  20   1      385.58      534.83    159.21 o 
   1  20   1     1222.81     1304.87    180.74 o 
   2  20   1     1079.97     1086.00    347.01 o 
 -17   0   2      753.02      352.52    255.21 o 
 -16   0   2     7017.47     6349.86    471.86 o 
 -15   0   2      909.90      727.98    245.11 o 
 -14   0   2       24.60      -20.93    106.89 o 
 -13   0   2     1336.35     1275.88    118.16 o 
 -12   0   2     5201.41     5371.84    196.64 o 
 -11   0   2    14679.29    14747.19    360.69 o 
 -10   0   2     4966.63     5059.01    174.89 o 
  -9   0   2      551.88      549.02     65.60 o 
  -8   0   2      127.92      238.54     52.06 o 
  -7   0   2    12916.77    13559.74    269.17 o 
  -6   0   2    13181.10    13772.66    263.61 o 
  -5   0   2        3.88      -32.39     43.77 o 
  -4   0   2   843636.88   900452.31  13663.87 o 
  -3   0   2    12949.37    13263.22    265.10 o 
  -2   0   2    43258.71    45270.43    704.12 o 
   1   0   2    16683.36    17278.12    438.35 o 
   2   0   2     1590.37     1659.41     58.35 o 
   3   0   2   587861.25   633198.56   9615.80 o 
   4   0   2     6231.70     6402.74    129.45 o 
   5   0   2    20912.01    21863.64    401.62 o 
   6   0   2    35517.26    35428.52    572.33 o 
   7   0   2      848.88      954.23     70.51 o 
   8   0   2    17534.74    18224.10    401.15 o 
   9   0   2     1993.39     2051.90     85.76 o 
  10   0   2        1.42       43.19     65.28 o 
  11   0   2      915.13      940.93     99.50 o 
  12   0   2    15008.50    15609.94    391.24 o 
  13   0   2     4381.78     4599.30    190.02 o 
  14   0   2     2743.01     2944.28    170.13 o 
  15   0   2     3525.24     3131.71    214.30 o 
  16   0   2     1276.08      915.25    270.81 o 
  17   0   2      385.39       95.47    246.03 o 
 -17   1   2       81.53      120.71    182.22 o 
 -16   1   2      151.62      143.21    226.75 o 
 -15   1   2     1683.91     1805.48    153.90 o 
 -14   1   2     1169.59     1250.19    112.78 o 
 -13   1   2     1904.24     1942.30    105.56 o 
 -12   1   2     3460.34     3218.38    111.66 o 
 -11   1   2       94.59       62.44     52.66 o 
 -10   1   2     1896.58     1804.13     67.99 o 
  -9   1   2     3970.92     4259.45     89.81 o 
  -8   1   2    23819.21    24273.22    312.14 o 
  -7   1   2     5258.15     5701.10    123.03 o 
  -6   1   2     2902.39     3116.80     83.52 o 
  -5   1   2     9727.74     9943.73    159.32 o 
  -4   1   2    41738.79    44002.16    493.79 o 
  -3   1   2    82623.08    85559.58   1302.52 o 
  -2   1   2    22696.44    23411.64    297.52 o 
  -1   1   2     3484.13     3545.67     57.22 o 
   1   1   2    11150.94    11460.86    142.83 o 
   2   1   2     9799.49     9723.71    125.69 o 
   3   1   2    74031.09    78756.45    850.24 o 
   4   1   2      359.27      302.33     23.77 o 
   5   1   2      433.08      501.24     28.03 o 
   6   1   2      968.47     1095.08     40.38 o 
   7   1   2     5093.50     5238.38     95.76 o 
   8   1   2       21.31      -27.73     27.73 o 
   9   1   2     2762.26     2836.28     72.90 o 
  10   1   2     1404.82     1539.48     73.93 o 
  11   1   2       47.81       15.99     52.02 o 
  12   1   2      285.45      225.16     59.94 o 
  13   1   2     2425.10     2277.03    120.30 o 
  14   1   2     3919.18     3748.79    140.42 o 
  15   1   2       24.70      -27.01     91.18 o 
  16   1   2       79.01      -92.86    280.91 o 
  17   1   2      362.54      492.54    156.63 o 
 -17   2   2       12.85      182.63    145.72 o 
 -16   2   2     5551.51     5769.44    226.10 o 
 -15   2   2       12.96       31.84     99.91 o 
 -14   2   2      408.18      389.21     86.55 o 
 -13   2   2      871.73     1004.57    116.89 o 
 -12   2   2     3221.49     3272.73    122.21 o 
 -11   2   2     3853.78     3828.33    116.34 o 
 -10   2   2     7714.36     8326.36    137.13 o 
  -9   2   2     2396.27     2473.31     77.19 o 
  -8   2   2     5064.29     5011.69     96.26 o 
  -7   2   2     2386.67     2368.86     64.62 o 
  -6   2   2     1847.09     1845.87     54.56 o 
  -5   2   2    16425.33    16483.58    217.55 o 
  -4   2   2      863.96      831.81     34.49 o 
  -3   2   2   114997.45   120813.29   1319.76 o 
  -2   2   2    22724.91    23219.13    457.01 o 
  -1   2   2     7645.60     8116.98    116.97 o 
   0   2   2    19812.02    21520.27    240.98 o 
   1   2   2       10.23      -14.66     14.66 o 
   2   2   2    14597.98    15173.65    174.05 o 
   3   2   2    26080.38    27620.69    327.05 o 
   4   2   2    37745.34    40310.86    471.82 o 
   5   2   2     2360.02     2160.65     51.96 o 
   6   2   2    10312.14    10142.63    151.33 o 
   7   2   2      119.46      148.68     28.67 o 
   8   2   2     4347.29     4239.31    120.22 o 
   9   2   2     5409.38     5937.13    104.95 o 
  10   2   2     3884.08     4037.03    127.41 o 
  11   2   2     4945.74     5091.57    131.73 o 
  12   2   2    22557.69    23303.14    408.98 o 
  13   2   2      290.03      213.77     71.71 o 
  14   2   2      353.86      367.05    108.43 o 
  15   2   2      495.95      299.39     95.12 o 
  16   2   2     1115.10     1190.38    121.17 o 
  17   2   2      562.93      558.42    127.71 o 
 -16   3   2      931.79     1004.92    121.34 o 
 -15   3   2     2248.19     2169.33    137.85 o 
 -14   3   2      627.99      669.51     99.64 o 
 -13   3   2       39.11       26.18     76.78 o 
 -12   3   2       40.55      -68.71     68.71 o 
 -11   3   2    18995.35    18783.28    335.29 o 
 -10   3   2     4428.48     4375.90     95.14 o 
  -9   3   2      166.24      128.83     39.25 o 
  -8   3   2    33851.38    34143.87    401.74 o 
  -7   3   2    10920.05    11340.37    156.23 o 
  -6   3   2      532.46      491.77     32.99 o 
  -5   3   2    11502.59    11286.13    147.89 o 
  -4   3   2     3723.71     3625.88     65.01 o 
  -3   3   2     2455.41     2670.16     59.57 o 
  -2   3   2     3683.63     3820.73     83.97 o 
  -1   3   2      855.65      895.43     41.37 o 
   0   3   2     1065.58      980.05     31.81 o 
   1   3   2      109.93      130.78     26.85 o 
   2   3   2    17086.88    18461.27    213.63 o 
   3   3   2     4586.18     4663.96     76.00 o 
   4   3   2     3434.93     3441.19     61.68 o 
   5   3   2     2916.41     3051.75     59.96 o 
   6   3   2    10210.13    10643.86    140.33 o 
   7   3   2     4637.97     4626.76     81.69 o 
   8   3   2     5425.80     5659.86     96.66 o 
   9   3   2     3492.46     3672.63     81.92 o 
  10   3   2     1341.71     1424.89     73.21 o 
  11   3   2       50.61       43.35     58.49 o 
  12   3   2      104.21      132.83     72.47 o 
  13   3   2     5749.06     5613.07    181.74 o 
  14   3   2      494.75      554.69     96.18 o 
  15   3   2     1033.44     1127.25    115.43 o 
  16   3   2     1289.11     1360.96    129.45 o 
 -16   4   2      667.88      659.15    152.25 o 
 -15   4   2      552.71      467.91    104.13 o 
 -14   4   2      107.91      103.95     86.35 o 
 -13   4   2      405.32      422.98     86.63 o 
 -12   4   2     2832.81     3052.81    137.16 o 
 -11   4   2    22573.75    21891.22    431.33 o 
 -10   4   2      604.72      569.84     59.19 o 
  -9   4   2      275.96      230.09     45.04 o 
  -8   4   2      524.69      603.63     41.41 o 
  -7   4   2    41726.99    42188.13    484.58 o 
  -6   4   2     4807.75     4438.46     80.72 o 
  -5   4   2    32136.97    33273.95    382.45 o 
  -4   4   2      103.06      147.19     20.57 o 
  -3   4   2     3135.12     3180.17     80.50 o 
  -2   4   2    20006.56    21353.50    289.04 o 
  -1   4   2     9941.04    10894.34    139.86 o 
   0   4   2     3817.41     3921.22     75.93 o 
   1   4   2     3989.64     4019.78     70.55 o 
   2   4   2    29116.10    29390.00    333.84 o 
   3   4   2    11412.13    12023.28    149.88 o 
   4   4   2     2465.48     2315.71     53.34 o 
   5   4   2     1519.09     1238.01     49.79 o 
   6   4   2     1868.60     1880.04     53.18 o 
   7   4   2     3033.25     2999.72     67.41 o 
   8   4   2      101.97       84.90     32.47 o 
   9   4   2      109.49      103.31     37.07 o 
  10   4   2    15643.18    15521.85    285.35 o 
  11   4   2     4286.20     4375.44    154.32 o 
  12   4   2      866.59      969.37     95.00 o 
  13   4   2      170.06      228.78     83.68 o 
  14   4   2       19.03       40.74     84.89 o 
  15   4   2     2539.40     2510.14    147.33 o 
  16   4   2     1609.80     1572.75    136.74 o 
 -16   5   2      659.18      825.43    124.33 o 
 -15   5   2       98.69       99.44     97.53 o 
 -14   5   2     1390.71     1519.44    122.41 o 
 -13   5   2      246.50      250.81     87.58 o 
 -12   5   2     1649.89     1701.55    113.61 o 
 -11   5   2     7702.57     7697.18    209.71 o 
 -10   5   2     2621.82     2709.67     98.10 o 
  -9   5   2       25.74       30.77     52.94 o 
  -8   5   2      150.05      116.68     39.68 o 
  -7   5   2     6026.12     6113.79    104.45 o 
  -6   5   2     4433.49     4358.56     81.36 o 
  -5   5   2     7334.54     7467.48    121.53 o 
  -4   5   2    11544.25    11564.67    181.29 o 
  -3   5   2    28640.85    29516.29    392.40 o 
  -2   5   2     2133.78     2133.21     73.59 o 
  -1   5   2     2472.22     2429.83     57.06 o 
   0   5   2       30.07       23.70     36.15 o 
   1   5   2     6818.00     7133.33    103.83 o 
   2   5   2     1365.46     1510.40     46.80 o 
   3   5   2     1849.25     1863.28     52.98 o 
   4   5   2      233.97      290.95     28.76 o 
   5   5   2       16.74        7.84     26.21 o 
   6   5   2        9.47        0.71     27.62 o 
   7   5   2     1570.22     1636.16     55.59 o 
   8   5   2     5888.66     5936.13    103.47 o 
   9   5   2     4897.61     4974.02    116.99 o 
  10   5   2        8.67      -64.62     64.62 o 
  11   5   2      435.50      463.39     83.02 o 
  12   5   2     1002.89     1064.08    120.84 o 
  13   5   2     1150.11     1264.18    111.92 o 
  14   5   2     1296.82     1424.33    119.61 o 
  15   5   2      753.73      619.42    109.64 o 
  16   5   2     1317.78     1290.66    134.69 o 
 -16   6   2      448.53      229.44    115.74 o 
 -15   6   2     1627.66     1540.13    136.06 o 
 -14   6   2      274.89      211.35     95.44 o 
 -13   6   2      243.91      110.88     89.07 o 
 -12   6   2     2236.74     2209.32    128.64 o 
 -11   6   2     5116.92     5088.67    170.81 o 
 -10   6   2     4398.09     4333.18    121.27 o 
  -9   6   2      305.60      415.91     65.90 o 
  -8   6   2     3540.93     3547.43    108.50 o 
  -7   6   2     5640.46     5340.15    123.38 o 
  -6   6   2    22715.08    21924.77    292.12 o 
  -5   6   2      200.93      205.65     46.44 o 
  -4   6   2     4233.05     4388.84    106.73 o 
  -3   6   2     1961.94     2009.66     78.53 o 
  -2   6   2    15945.84    16526.95    243.46 o 
  -1   6   2     2407.98     2310.45     58.86 o 
   0   6   2    26089.08    27972.53    327.81 o 
   1   6   2      193.42      245.69     28.98 o 
   2   6   2     1668.23     1893.05     54.89 o 
   3   6   2     2037.84     2050.17     62.89 o 
   4   6   2    16718.57    17063.03    212.19 o 
   5   6   2    45892.80    45925.29    518.61 o 
   6   6   2       52.04       43.75     32.01 o 
   7   6   2     6722.50     6847.18    121.73 o 
   8   6   2       97.73      105.74     48.09 o 
   9   6   2     1023.90     1020.34     69.07 o 
  10   6   2     1051.67     1102.45     97.45 o 
  11   6   2      127.08      128.35     73.73 o 
  12   6   2    13388.98    12988.99    306.62 o 
  13   6   2      190.55       99.04     88.96 o 
  14   6   2      365.35      257.26     99.79 o 
  15   6   2      112.11       56.81    100.72 o 
  16   6   2     1038.36     1093.50    133.56 o 
 -16   7   2       72.64      -46.26    203.42 o 
 -15   7   2       59.76       28.75    104.15 o 
 -14   7   2      913.37      930.43    118.72 o 
 -13   7   2       61.73       70.46     90.84 o 
 -12   7   2      297.81      229.36     87.81 o 
 -11   7   2      608.37      583.77     90.66 o 
 -10   7   2     3032.68     3057.08    108.63 o 
  -9   7   2     6424.67     6015.95    157.00 o 
  -8   7   2      918.03      850.31     73.15 o 
  -7   7   2     5547.65     5602.31    134.49 o 
  -6   7   2     1020.23     1147.69     70.30 o 
  -5   7   2      479.36      517.31     56.10 o 
  -4   7   2    19655.33    18518.10    279.17 o 
  -3   7   2      723.54      743.52     58.78 o 
  -2   7   2     6154.04     6170.13    129.29 o 
  -1   7   2    15992.67    16945.40    215.57 o 
   0   7   2    36368.95    37891.50    467.81 o 
   1   7   2     7124.22     7125.27    111.73 o 
   2   7   2     3419.76     3316.29     72.87 o 
   3   7   2      769.33      942.22     43.38 o 
   4   7   2      150.89      110.75     30.38 o 
   5   7   2    36981.95    37399.17    492.75 o 
   6   7   2    23081.77    23175.65    330.26 o 
   7   7   2     2105.48     2249.65     84.68 o 
   8   7   2        5.35       -9.50     51.49 o 
   9   7   2        6.20       33.56     55.56 o 
  10   7   2     2875.90     2583.70    150.53 o 
  11   7   2       79.75      102.93     77.68 o 
  12   7   2     1642.15     1615.87    122.24 o 
  13   7   2     3910.62     3665.17    193.98 o 
  14   7   2      177.80      150.99    100.79 o 
  15   7   2      266.54       66.57    101.63 o 
  16   7   2     1675.22     1735.80    154.79 o 
 -15   8   2      977.91      809.09    129.78 o 
 -14   8   2      427.32      317.76    107.70 o 
 -13   8   2     1640.07     1397.16    197.16 o 
 -12   8   2      980.92      948.51    111.49 o 
 -11   8   2     7171.28     7013.53    211.06 o 
 -10   8   2     1325.03     1348.36     83.70 o 
  -9   8   2     3058.28     3127.11    123.14 o 
  -8   8   2      729.88      705.79     75.00 o 
  -7   8   2     8696.26     8538.63    175.10 o 
  -6   8   2       19.31      -22.65     55.47 o 
  -5   8   2      737.05      626.10     64.90 o 
  -4   8   2      983.92     1225.13     72.45 o 
  -3   8   2      188.52      101.11     49.88 o 
  -2   8   2    10924.26    10689.61    167.35 o 
  -1   8   2       31.35      125.67     32.01 o 
   0   8   2     2396.19     2204.02     69.30 o 
   1   8   2        5.09       -3.52     29.46 o 
   2   8   2      699.36      756.37     41.63 o 
   3   8   2     2786.63     3022.36     72.09 o 
   4   8   2     4150.97     4080.02     91.00 o 
   5   8   2    37603.25    37174.07    588.76 o 
   6   8   2     2048.27     1954.93    102.70 o 
   7   8   2     4058.44     4058.61    115.38 o 
   8   8   2      780.83      793.46     72.26 o 
   9   8   2     3514.94     3506.29    115.38 o 
  10   8   2     1080.45     1190.90    104.98 o 
  11   8   2     2995.26     3021.57    146.79 o 
  12   8   2     1346.76     1516.94    142.31 o 
  13   8   2       36.70       55.81     93.50 o 
  14   8   2      546.99      464.50    112.61 o 
  15   8   2       16.61      -61.93    105.38 o 
 -15   9   2      323.48      217.63    122.43 o 
 -14   9   2      450.88      146.03    111.45 o 
 -13   9   2     2469.08     2427.82    156.52 o 
 -12   9   2     5417.41     5138.00    196.24 o 
 -11   9   2       83.25      145.67     95.67 o 
 -10   9   2     2728.64     2875.76    118.10 o 
  -9   9   2    11066.21    10706.02    225.02 o 
  -8   9   2     2429.55     2507.47    111.44 o 
  -7   9   2      451.47      629.80     76.22 o 
  -6   9   2      622.82      721.89     75.26 o 
  -5   9   2     7727.55     7853.83    167.78 o 
  -4   9   2     5708.18     5563.46    136.52 o 
  -3   9   2       29.49       -5.13     54.71 o 
  -2   9   2       30.23      -24.14     32.02 o 
  -1   9   2      954.41     1147.72     52.05 o 
   0   9   2    10605.09    11806.73    182.97 o 
   1   9   2    25120.66    24257.47    313.45 o 
   2   9   2      743.62      844.59     45.40 o 
   3   9   2        8.72      -35.01     35.01 o 
   4   9   2    25164.62    25488.62    363.46 o 
   5   9   2     5580.24     5400.62    128.26 o 
   6   9   2    11913.66    11542.02    205.19 o 
   7   9   2     3666.22     3607.81    116.24 o 
   8   9   2      177.73      175.78     66.50 o 
   9   9   2     3310.04     3267.83    125.56 o 
  10   9   2     3211.83     3344.94    159.53 o 
  11   9   2    10107.13    10442.55    275.74 o 
  12   9   2      276.79      148.80     95.23 o 
  13   9   2      932.95      876.83    123.68 o 
  14   9   2     1229.66     1007.27    129.88 o 
  15   9   2       21.08     -106.38    106.38 o 
 -14  10   2      964.16      961.11    134.00 o 
 -13  10   2     6440.11     6293.40    295.35 o 
 -12  10   2       39.23       10.62     93.72 o 
 -11  10   2      614.51      572.93    105.92 o 
 -10  10   2     1180.41     1333.61     91.71 o 
  -9  10   2        1.00       50.42     76.22 o 
  -8  10   2      493.86      561.50     85.85 o 
  -7  10   2     6841.08     6678.23    167.36 o 
  -6  10   2    21358.72    20511.43    421.58 o 
  -5  10   2     5483.74     5492.82    147.66 o 
  -4  10   2      564.02      435.53     71.12 o 
  -3  10   2       31.76       12.18     59.20 o 
  -2  10   2      387.16      319.20     65.54 o 
  -1  10   2        3.67        6.15     37.19 o 
   0  10   2     7534.55     6979.41    121.89 o 
   1  10   2     9323.52     9295.33    146.93 o 
   2  10   2      894.82      851.90     53.70 o 
   3  10   2     1060.07      999.56     69.26 o 
   4  10   2    10673.33    10663.36    194.58 o 
   5  10   2      101.81       81.88     57.95 o 
   6  10   2     5724.14     5659.50    143.71 o 
   7  10   2     9148.37     9195.56    186.84 o 
   8  10   2      187.40       59.56     64.54 o 
   9  10   2     1779.49     1812.24     97.09 o 
  10  10   2     3065.18     3005.00    198.22 o 
  11  10   2     3346.38     3282.17    163.68 o 
  12  10   2      451.80      320.99    108.76 o 
  13  10   2     1605.43     1804.64    146.29 o 
  14  10   2      312.22      282.82    118.96 o 
 -14  11   2       73.08       97.15    150.66 o 
 -13  11   2     2727.50     2836.56    172.45 o 
 -12  11   2      848.33     1133.03    130.26 o 
 -11  11   2    10928.37    10611.61    369.55 o 
 -10  11   2       18.28       29.95     73.03 o 
  -9  11   2     6915.49     6622.76    187.72 o 
  -8  11   2      145.84       58.58     78.98 o 
  -7  11   2     3122.10     2940.36    122.52 o 
  -6  11   2     6727.00     6498.74    169.58 o 
  -5  11   2    12195.69    11564.82    263.60 o 
  -4  11   2     4188.47     3936.39    132.89 o 
  -3  11   2      227.93      130.29     68.63 o 
  -2  11   2      997.58      893.02     78.91 o 
  -1  11   2     1455.27     1533.17     89.59 o 
   0  11   2      310.12      281.25     51.32 o 
   1  11   2     4714.72     4647.43    109.26 o 
   2  11   2    12720.16    12646.71    221.36 o 
   3  11   2     1317.62     1449.49     99.62 o 
   4  11   2      551.18      602.81     70.64 o 
   5  11   2      247.74      230.41     66.92 o 
   6  11   2     5355.64     5331.45    144.22 o 
   7  11   2     2523.47     2609.05    110.84 o 
   8  11   2       20.30      -20.77     65.07 o 
   9  11   2      191.72      264.09     74.04 o 
  10  11   2      399.60      374.77    103.98 o 
  11  11   2     3446.43     3493.96    170.24 o 
  12  11   2     3062.36     3278.45    175.00 o 
  13  11   2      483.99      433.01    120.37 o 
  14  11   2        9.11     -107.20    107.20 o 
 -13  12   2      816.29      842.84    147.74 o 
 -12  12   2     1891.40     2190.78    234.27 o 
 -11  12   2     2410.05     2558.63    162.28 o 
 -10  12   2     3304.14     3302.05    134.19 o 
  -9  12   2      515.90      598.79     96.89 o 
  -8  12   2       95.08       96.85     83.02 o 
  -7  12   2     2355.37     2445.00    136.84 o 
  -6  12   2      239.45      259.28     79.40 o 
  -5  12   2      168.73      152.14     77.04 o 
  -4  12   2      141.22      125.12     74.64 o 
  -3  12   2      139.58      129.45     73.27 o 
  -2  12   2      385.74      405.57     76.27 o 
  -1  12   2       18.24      -74.51     74.51 o 
   0  12   2      904.15     1034.25     80.85 o 
   1  12   2      177.75      128.59     77.38 o 
   2  12   2     4537.17     4520.63    185.36 o 
   3  12   2     4501.27     4322.33    143.54 o 
   4  12   2     1496.94     1517.81     91.89 o 
   5  12   2      106.06      145.65     68.99 o 
   6  12   2       26.82       31.79     68.65 o 
   7  12   2     3412.16     3283.16    178.25 o 
   8  12   2      986.67     1019.23     91.24 o 
   9  12   2      411.21      427.89     83.82 o 
  10  12   2     6881.64     7069.69    234.46 o 
  11  12   2      368.83      302.23    107.64 o 
  12  12   2        9.96      -13.93    106.03 o 
  13  12   2      338.51      106.49    119.18 o 
 -13  13   2      305.25      295.97    124.35 o 
 -12  13   2     4921.19     5126.78    217.73 o 
 -11  13   2       86.15      291.88    111.38 o 
 -10  13   2     1973.46     2151.81    119.44 o 
  -9  13   2     2753.32     2804.69    127.19 o 
  -8  13   2      221.42      376.82     84.18 o 
  -7  13   2      450.73      372.52     94.36 o 
  -6  13   2      595.95      553.18     93.34 o 
  -5  13   2     2492.59     2368.05    129.11 o 
  -4  13   2       72.26      -29.66     72.50 o 
  -3  13   2      219.52      183.41     78.16 o 
  -2  13   2      335.40      253.94     80.68 o 
  -1  13   2      541.96      570.00    115.48 o 
   0  13   2     1072.09     1078.32    124.42 o 
   1  13   2        9.89      -97.52     97.52 o 
   2  13   2       24.42       76.19     82.55 o 
   3  13   2      877.81      905.64     84.10 o 
   4  13   2      672.68      612.42     79.78 o 
   5  13   2     2030.37     2082.70    106.21 o 
   6  13   2    11621.48    11437.85    227.70 o 
   7  13   2     2909.61     3037.70    126.66 o 
   8  13   2     3614.45     3451.06    132.59 o 
   9  13   2      202.58      167.54    104.61 o 
  10  13   2    10171.65    10197.31    431.17 o 
  11  13   2      140.27      124.63    109.28 o 
  12  13   2     3926.25     3887.85    198.43 o 
  13  13   2     1600.98     1529.88    160.73 o 
 -12  14   2      373.61      662.57    136.15 o 
 -11  14   2     5558.24     5551.03    225.87 o 
 -10  14   2      362.62      569.15     95.27 o 
  -9  14   2     1460.97     1643.24    138.29 o 
  -8  14   2     6195.98     6151.32    174.46 o 
  -7  14   2      867.67      974.11    129.06 o 
  -6  14   2      466.30      515.66     99.10 o 
  -5  14   2      654.44      559.36    102.05 o 
  -4  14   2      300.82      253.70     98.26 o 
  -3  14   2       80.64      -81.41     84.74 o 
  -2  14   2      395.78      395.78    112.27 o 
  -1  14   2       45.01      118.37    104.72 o 
   0  14   2     4658.89     4214.05    192.27 o 
   1  14   2     4884.16     4627.32    205.62 o 
   2  14   2     1724.91     1932.72    155.25 o 
   3  14   2     2304.89     2196.66    141.66 o 
   4  14   2      553.94      508.40     80.80 o 
   5  14   2     8142.46     7709.29    204.04 o 
   6  14   2     6146.05     6127.64    169.94 o 
   7  14   2     1437.40     1338.10    102.78 o 
   8  14   2      336.66      297.71    103.63 o 
   9  14   2       19.00      -22.91     87.15 o 
  10  14   2     6404.20     6411.70    235.17 o 
  11  14   2       25.22      145.48    110.16 o 
  12  14   2      555.01      595.75    134.54 o 
 -11  15   2      117.85       94.29    237.45 o 
 -10  15   2     1890.98     1873.80    171.59 o 
  -9  15   2      388.27      508.85    125.15 o 
  -8  15   2     3955.49     3836.54    148.66 o 
  -7  15   2     2813.03     2777.75    131.33 o 
  -6  15   2      733.87      844.09     96.81 o 
  -5  15   2     1285.37     1424.71    105.49 o 
  -4  15   2      664.51      745.99    109.44 o 
  -3  15   2     3724.57     3640.53    182.68 o 
  -2  15   2        2.79       64.28    109.39 o 
  -1  15   2     1366.73     1392.09    142.69 o 
   0  15   2     1422.25     1377.17    143.62 o 
   1  15   2     3479.82     3663.24    183.68 o 
   2  15   2     4042.22     3846.30    187.59 o 
   3  15   2     1009.16     1071.33    136.15 o 
   4  15   2      465.97      329.46    101.39 o 
   5  15   2     1432.43     1732.88    129.19 o 
   6  15   2       19.74      -35.14     79.31 o 
   7  15   2     1883.53     1911.86    117.89 o 
   8  15   2      506.33      740.41    125.15 o 
   9  15   2     2035.05     2309.49    141.65 o 
  10  15   2     2114.18     2418.06    216.38 o 
  11  15   2       26.61      166.87    155.10 o 
 -10  16   2      114.47      237.08    197.44 o 
  -9  16   2      211.95      419.43    179.80 o 
  -8  16   2      576.69      752.15    126.31 o 
  -7  16   2     1361.98     1712.71    118.73 o 
  -6  16   2      640.37      707.27    118.41 o 
  -5  16   2     3440.04     3200.33    163.45 o 
  -4  16   2     5510.89     5136.75    219.29 o 
  -3  16   2      400.27      389.04    128.31 o 
  -2  16   2      422.64      542.07    129.65 o 
  -1  16   2       15.77      -56.66    115.90 o 
   0  16   2      814.13      635.38    136.40 o 
   1  16   2     4694.93     4889.05    215.52 o 
   2  16   2        5.36      -11.43    117.07 o 
   3  16   2     1222.76     1298.32    147.89 o 
   4  16   2     1160.47     1171.95    164.57 o 
   5  16   2     4773.00     4703.95    210.44 o 
   6  16   2     1164.43     1343.55    128.95 o 
   7  16   2      362.41      458.08    100.51 o 
   8  16   2     2471.02     2790.48    139.51 o 
   9  16   2     3011.27     3279.62    231.03 o 
  10  16   2       87.16      577.41    332.44 o 
  -9  17   2      428.02      778.57    223.44 o 
  -8  17   2      688.63      932.49    133.40 o 
  -7  17   2      522.94      694.50    167.86 o 
  -6  17   2      355.98      516.30    179.52 o 
  -5  17   2      110.98      368.15    133.55 o 
  -4  17   2      165.76      280.11    130.74 o 
  -3  17   2     2080.29     2097.92    173.26 o 
  -2  17   2      603.03      815.31    200.61 o 
  -1  17   2     4646.80     4444.28    214.88 o 
   0  17   2      444.23      338.40    135.52 o 
   1  17   2     2211.31     2024.24    174.60 o 
   2  17   2      268.67      275.88    131.50 o 
   3  17   2     4497.51     4541.96    217.70 o 
   4  17   2     1382.83     1671.35    163.53 o 
   5  17   2     2298.65     2411.70    178.60 o 
   6  17   2      454.29      733.11    184.47 o 
   7  17   2     1279.84     1578.34    143.79 o 
   8  17   2      712.21      969.07    200.57 o 
   9  17   2     2465.79     2781.10    160.97 o 
  -7  18   2     6392.72     6728.72    262.61 o 
  -6  18   2     1461.68     1767.25    174.54 o 
  -5  18   2     1936.59     1959.81    224.59 o 
  -4  18   2      234.22      271.95    138.35 o 
  -3  18   2     2728.74     2898.50    194.83 o 
  -2  18   2      551.59      648.44    148.91 o 
  -1  18   2     1007.64      781.57    150.37 o 
   0  18   2      441.70      527.53    144.33 o 
   1  18   2     5187.97     5322.46    306.70 o 
   2  18   2       36.18      106.65    133.32 o 
   3  18   2     1290.49     1368.98    202.33 o 
   4  18   2      864.22     1107.44    207.33 o 
   5  18   2     2375.17     2614.31    192.25 o 
   6  18   2     1620.83     1858.49    204.18 o 
   7  18   2     2696.20     2950.48    200.77 o 
  -5  19   2      394.40      737.53    158.71 o 
  -4  19   2     1352.36     1307.26    174.84 o 
  -3  19   2      664.15      727.82    160.11 o 
  -2  19   2      726.03      890.33    161.98 o 
  -1  19   2      726.89      697.16    158.12 o 
   0  19   2     3866.81     3978.49    225.69 o 
   1  19   2        7.54      -14.61    140.53 o 
   2  19   2      204.71      555.04    153.80 o 
   3  19   2     2357.55     2243.81    194.72 o 
   4  19   2     2651.55     2912.99    205.18 o 
   5  19   2      144.06      458.48    214.64 o 
  -2  20   2     4928.17     4657.06    551.72 o 
  -1  20   2       41.93      130.53    174.58 o 
   0  20   2       19.63      171.49    149.51 o 
   1  20   2     4322.43     4596.12    242.59 o 
   2  20   2     2006.35     2892.64    397.50 o 
 -17   1   3      123.54      427.07    233.17 o 
 -16   1   3     5569.54     5672.37    447.07 o 
 -15   1   3       57.98      -36.77    103.48 o 
 -14   1   3     6874.16     6973.88    215.70 o 
 -13   1   3     5940.33     5970.36    165.13 o 
 -12   1   3     1701.34     1630.41     85.06 o 
 -11   1   3      998.63     1067.65     65.91 o 
 -10   1   3    15271.06    15241.70    210.04 o 
  -9   1   3     1302.56     1416.82     60.05 o 
  -8   1   3    15782.42    17216.96    271.13 o 
  -7   1   3       76.68       59.16     51.37 o 
  -6   1   3    38086.82    37251.20    435.44 o 
  -5   1   3    22847.03    23537.58    285.00 o 
  -4   1   3    96519.01   103363.13   1196.94 o 
  -3   1   3      470.95      504.78     33.29 o 
  -2   1   3    20037.77    21394.25    353.06 o 
  -1   1   3      783.54      900.59     25.26 o 
   0   1   3   311715.38   336596.66   6072.14 o 
   1   1   3       17.64       -8.04     11.89 o 
   2   1   3     2240.16     2295.83     51.88 o 
   3   1   3     6448.62     6487.74    113.97 o 
   4   1   3     1099.99     1052.72     35.19 o 
   5   1   3    10917.63    11427.84    142.73 o 
   6   1   3    28886.15    29489.63    336.20 o 
   7   1   3    18105.38    18221.58    222.57 o 
   8   1   3     9677.02     9642.15    136.70 o 
   9   1   3       60.00       19.74     45.16 o 
  10   1   3     2288.72     2214.38     87.83 o 
  11   1   3      457.43      484.61     61.63 o 
  12   1   3     3655.01     3608.52    115.93 o 
  13   1   3     3307.77     3315.36    118.58 o 
  14   1   3       16.32      -70.25     70.25 o 
  15   1   3      832.59      759.74    112.61 o 
  16   1   3     1402.22     1263.45    178.99 o 
  17   1   3      262.40      111.08    249.70 o 
 -17   2   3       45.15      126.76    199.67 o 
 -16   2   3      344.55      322.01    111.10 o 
 -15   2   3     1461.76     1720.73    124.88 o 
 -14   2   3      141.25      190.58     84.72 o 
 -13   2   3      580.41      544.46    106.56 o 
 -12   2   3     4478.10     4708.58    156.77 o 
 -11   2   3    20053.73    20405.52    291.24 o 
 -10   2   3     5267.56     5577.11    116.41 o 
  -9   2   3      310.94      359.74     42.44 o 
  -8   2   3     1849.47     2063.57     66.01 o 
  -7   2   3       82.85       36.66     35.05 o 
  -6   2   3     4191.40     4261.52     83.52 o 
  -5   2   3     5454.34     5407.13    118.64 o 
  -4   2   3    74462.36    77924.56    905.59 o 
  -3   2   3     3385.91     3568.56     65.14 o 
  -2   2   3      216.80      250.82     21.79 o 
  -1   2   3      407.78      466.24     24.48 o 
   0   2   3    25320.60    27128.11    362.62 o 
   1   2   3      388.79      401.39     20.68 o 
   2   2   3     2992.22     3047.33     61.07 o 
   3   2   3      386.62      363.34     24.92 o 
   4   2   3     3234.26     3235.44     83.76 o 
   5   2   3      628.47      881.70     33.71 o 
   6   2   3    36312.50    37164.49    419.82 o 
   7   2   3      818.47      902.05     39.42 o 
   8   2   3       20.49       14.29     30.41 o 
   9   2   3     1137.05     1370.25     66.54 o 
  10   2   3     1105.30     1297.55     70.59 o 
  11   2   3     4589.09     4653.17    127.24 o 
  12   2   3     2176.77     2127.39     97.43 o 
  13   2   3     1834.40     1837.86    104.19 o 
  14   2   3     4669.27     4695.86    208.23 o 
  15   2   3       50.83       39.25     86.07 o 
  16   2   3       13.52     -119.25    119.25 o 
 -16   3   3     5318.11     5507.98    203.63 o 
 -15   3   3     1548.85     1778.36    130.31 o 
 -14   3   3       58.35      -43.08     81.37 o 
 -13   3   3      967.54     1183.64    102.29 o 
 -12   3   3     8241.27     8684.74    239.04 o 
 -11   3   3    25675.84    25527.79    385.60 o 
 -10   3   3     8289.57     8453.25    145.33 o 
  -9   3   3     4407.47     4613.97     96.59 o 
  -8   3   3      120.09       50.67     33.82 o 
  -7   3   3    23201.24    23318.01    284.23 o 
  -6   3   3      913.60     1064.28     46.66 o 
  -5   3   3     4280.38     4708.05    101.53 o 
  -4   3   3     6445.84     6765.28    100.59 o 
  -3   3   3    58569.20    60787.14    667.37 o 
  -2   3   3    13599.18    13598.27    198.36 o 
  -1   3   3    43199.38    44957.09    496.86 o 
   0   3   3    15324.92    17448.65    203.25 o 
   1   3   3     4058.82     4314.37     77.75 o 
   2   3   3    10776.33    10933.32    135.93 o 
   3   3   3     2052.21     2154.74     51.11 o 
   4   3   3       92.82       84.19     23.22 o 
   5   3   3       11.37       -8.81     22.91 o 
   6   3   3    18325.51    18489.42    223.19 o 
   7   3   3     1127.16     1213.74     45.65 o 
   8   3   3     9261.11     9153.56    138.98 o 
   9   3   3     1098.38     1246.88     58.50 o 
  10   3   3     1791.82     1879.70     82.78 o 
  11   3   3     2125.66     1964.31     96.25 o 
  12   3   3     6353.20     6209.46    184.32 o 
  13   3   3     1401.15     1509.25    110.13 o 
  14   3   3      145.68      138.15     85.20 o 
  15   3   3        0.77      -78.28     84.99 o 
  16   3   3     1531.17     1693.08    136.12 o 
 -16   4   3      770.07      893.50    122.25 o 
 -15   4   3        0.51       56.04     92.55 o 
 -14   4   3     1406.93     1617.81    121.57 o 
 -13   4   3     1554.26     1607.06    115.77 o 
 -12   4   3      120.08       77.95     74.10 o 
 -11   4   3     3094.44     2972.39    111.33 o 
 -10   4   3    10867.91    10814.64    254.80 o 
  -9   4   3        1.51       53.12     40.50 o 
  -8   4   3     2065.99     2000.15     64.47 o 
  -7   4   3    13941.46    13893.60    195.64 o 
  -6   4   3     1924.45     2004.95     56.39 o 
  -5   4   3      533.51      710.71     35.07 o 
  -4   4   3     6374.65     6269.64    102.58 o 
  -3   4   3      484.60      493.90     42.26 o 
  -2   4   3     3774.58     3683.32     88.25 o 
  -1   4   3     2054.06     2419.37     75.98 o 
   0   4   3     1819.89     1929.72     51.19 o 
   1   4   3     9299.84    10601.73    136.97 o 
   2   4   3     1202.69     1268.28     41.34 o 
   3   4   3     6030.13     5996.90     89.93 o 
   4   4   3    10431.88    10744.02    138.99 o 
   5   4   3      666.37      818.86     35.63 o 
   6   4   3    17393.40    17450.00    213.39 o 
   7   4   3     4178.65     4256.78     80.25 o 
   8   4   3       73.29       93.87     34.06 o 
   9   4   3       12.56      -14.10     37.44 o 
  10   4   3      841.07      860.60     71.08 o 
  11   4   3      774.86      864.50     88.37 o 
  12   4   3     7154.96     7118.49    201.86 o 
  13   4   3      632.91      671.65     92.33 o 
  14   4   3     1950.73     1849.41    125.13 o 
  15   4   3       32.72      -84.94     84.94 o 
  16   4   3      180.40       35.34    100.96 o 
 -16   5   3     1281.24     1220.31    175.70 o 
 -15   5   3     1701.61     1848.78    137.77 o 
 -14   5   3     1527.08     1799.92    128.61 o 
 -13   5   3      802.44      824.77     99.96 o 
 -12   5   3     3542.10     3421.92    144.31 o 
 -11   5   3     3105.64     3138.08    115.51 o 
 -10   5   3     6665.68     6324.33    155.00 o 
  -9   5   3     2877.36     2747.43     98.57 o 
  -8   5   3      376.97      434.60     56.95 o 
  -7   5   3     3910.14     3835.04     92.82 o 
  -6   5   3     2733.72     2847.91     65.76 o 
  -5   5   3     2941.05     3027.55     61.24 o 
  -4   5   3    16762.92    17404.70    251.31 o 
  -3   5   3     2930.10     2889.85     84.04 o 
  -2   5   3    13146.08    13850.89    206.45 o 
  -1   5   3     1646.30     1657.50     68.62 o 
   0   5   3     6147.44     6289.10     95.79 o 
   1   5   3     7807.88     7943.14    113.20 o 
   2   5   3    12274.25    12421.89    159.64 o 
   3   5   3     1263.28     1289.90     44.55 o 
   4   5   3     3848.59     3653.37     70.65 o 
   5   5   3     4844.05     4746.41     83.73 o 
   6   5   3     6549.61     6799.06    105.54 o 
   7   5   3    10933.36    10594.32    147.33 o 
   8   5   3       35.88       53.35     35.04 o 
   9   5   3     5502.39     5535.96    122.25 o 
  10   5   3     1625.78     1580.94    102.46 o 
  11   5   3      969.34      982.28     94.86 o 
  12   5   3       83.29       62.75     75.06 o 
  13   5   3      805.84      773.46    101.48 o 
  14   5   3     1300.95     1550.33    124.43 o 
  15   5   3        1.98      -91.30     91.30 o 
  16   5   3     2963.13     3224.68    174.75 o 
 -16   6   3      577.77      641.63    166.01 o 
 -15   6   3        2.87      -51.29     94.66 o 
 -14   6   3      157.89      136.69     96.66 o 
 -13   6   3       13.26      -16.27     84.60 o 
 -12   6   3      621.52      740.21     95.39 o 
 -11   6   3     1428.28     1438.92     89.74 o 
 -10   6   3     1478.87     1537.27     90.63 o 
  -9   6   3        2.55      149.15     68.56 o 
  -8   6   3      674.15      569.02     63.58 o 
  -7   6   3     4586.30     4565.19    115.54 o 
  -6   6   3     2810.06     3268.30     97.65 o 
  -5   6   3     1911.50     1970.66     77.49 o 
  -4   6   3     9140.01     9123.51    160.28 o 
  -3   6   3    14447.75    14712.44    223.13 o 
  -2   6   3     2145.38     2273.84     64.60 o 
  -1   6   3       46.35       43.81     26.33 o 
   0   6   3    45699.55    48453.41    544.47 o 
   1   6   3    25586.33    27069.54    317.09 o 
   2   6   3    19328.54    20350.05    246.11 o 
   3   6   3     1308.37     1395.36     48.90 o 
   4   6   3       78.34       84.99     30.07 o 
   5   6   3     1727.42     1730.73     54.90 o 
   6   6   3    13497.78    13753.59    181.55 o 
   7   6   3     9662.53    10159.33    158.95 o 
   8   6   3     2196.66     2239.35     92.76 o 
   9   6   3     9071.58     8762.81    183.03 o 
  10   6   3     1939.54     2121.79    119.58 o 
  11   6   3      633.85      604.43     86.84 o 
  12   6   3     3252.11     3146.88    148.18 o 
  13   6   3     4027.30     3939.41    165.09 o 
  14   6   3      917.60      989.75    117.20 o 
  15   6   3     1078.77     1081.50    122.99 o 
  16   6   3        0.43      -57.73    159.27 o 
 -16   7   3        4.86      -44.85    110.22 o 
 -15   7   3     1475.49     1476.57    159.93 o 
 -14   7   3     1557.20     1631.77    135.21 o 
 -13   7   3     1024.32      902.08    112.41 o 
 -12   7   3     4298.19     4142.14    168.22 o 
 -11   7   3        6.53       -0.86     64.46 o 
 -10   7   3      745.53      719.58     80.33 o 
  -9   7   3     5804.84     5485.27    141.02 o 
  -8   7   3      539.20      503.74     66.08 o 
  -7   7   3    11849.74    11485.51    203.04 o 
  -6   7   3     6199.71     6136.11    136.86 o 
  -5   7   3      260.61      314.18     55.24 o 
  -4   7   3     3132.10     3323.35    100.77 o 
  -3   7   3     8417.80     8984.57    172.84 o 
  -2   7   3    10261.71    10303.63    158.78 o 
  -1   7   3     2551.24     2320.75     62.23 o 
   0   7   3       54.09       31.07     28.09 o 
   1   7   3    70941.00    74474.29    825.97 o 
   2   7   3      808.79      797.36     40.46 o 
   3   7   3      659.91      596.15     38.91 o 
   4   7   3     3492.20     3361.40     74.95 o 
   5   7   3    24060.18    24186.61    293.82 o 
   6   7   3     1386.47     1418.03     68.11 o 
   7   7   3     5317.40     5012.44    119.19 o 
   8   7   3     6457.43     6160.67    135.79 o 
   9   7   3    20229.89    20004.12    340.30 o 
  10   7   3     2017.76     2058.40    120.09 o 
  11   7   3      387.78      356.02     85.10 o 
  12   7   3     1867.55     1999.90    129.01 o 
  13   7   3     2944.00     2745.65    223.53 o 
  14   7   3     2695.13     2627.86    155.31 o 
  15   7   3       13.02      -86.86     98.22 o 
 -15   8   3      396.52      272.56    117.82 o 
 -14   8   3     2752.32     2807.85    163.75 o 
 -13   8   3      849.11      719.67    115.81 o 
 -12   8   3       54.74      -41.26     86.95 o 
 -11   8   3      126.13      147.18     72.40 o 
 -10   8   3        1.73       79.66     74.01 o 
  -9   8   3     2146.62     2233.33    102.93 o 
  -8   8   3    11092.12    10854.56    247.97 o 
  -7   8   3     1315.52     1337.49     82.26 o 
  -6   8   3     8392.40     8440.25    169.97 o 
  -5   8   3     5437.55     5526.49    133.68 o 
  -4   8   3     2477.31     2379.64     93.35 o 
  -3   8   3    36081.67    34918.16    475.56 o 
  -2   8   3    15572.42    15468.31    204.77 o 
  -1   8   3       34.60        6.07     29.55 o 
   0   8   3       56.18        1.53     28.87 o 
   1   8   3     1553.54     2015.30     61.51 o 
   2   8   3     5371.48     5048.32     94.86 o 
   3   8   3     9282.97     9331.77    151.62 o 
   4   8   3    17821.28    18133.89    251.12 o 
   5   8   3    10392.66     9863.56    174.87 o 
   6   8   3     4752.98     4788.41    119.29 o 
   7   8   3      709.23      623.03     62.99 o 
   8   8   3     1642.96     1734.08     84.51 o 
   9   8   3     1645.74     1685.38     94.77 o 
  10   8   3    14157.48    14236.23    404.07 o 
  11   8   3     1720.64     1801.76    122.60 o 
  12   8   3      533.14      505.59    102.18 o 
  13   8   3    11342.65    11783.71    482.18 o 
  14   8   3      898.26      859.51    122.25 o 
  15   8   3     1247.43     1235.39    137.27 o 
 -15   9   3      683.82      616.11    126.28 o 
 -14   9   3        2.06      -40.99    101.68 o 
 -13   9   3     9493.45     9310.83    357.08 o 
 -12   9   3     2214.68     2162.89    143.93 o 
 -11   9   3     4720.04     4531.41    150.63 o 
 -10   9   3      264.90      203.81     78.44 o 
  -9   9   3      873.07      934.74     84.65 o 
  -8   9   3     1087.30     1112.03     86.83 o 
  -7   9   3     2665.84     2752.27    111.82 o 
  -6   9   3    15063.73    14988.91    253.72 o 
  -5   9   3     6969.40     6511.30    153.00 o 
  -4   9   3     8948.86     8703.58    182.68 o 
  -3   9   3      801.49      711.45     68.20 o 
  -2   9   3    12055.41    12022.82    188.59 o 
  -1   9   3    30498.52    30633.22    369.82 o 
   0   9   3    11183.92    11072.66    161.29 o 
   1   9   3    30309.59    30406.32    366.44 o 
   2   9   3    10759.85    11294.92    163.87 o 
   3   9   3      157.57      160.40     37.36 o 
   4   9   3     3474.82     3470.22    111.71 o 
   5   9   3     6189.38     5998.36    146.77 o 
   6   9   3     2042.94     2015.13     89.86 o 
   7   9   3     8530.81     8380.54    171.42 o 
   8   9   3      721.27      728.44     75.04 o 
   9   9   3      110.89      230.30     72.21 o 
  10   9   3     2591.09     2421.27    135.99 o 
  11   9   3        7.93      -63.51     83.18 o 
  12   9   3      511.49      556.45    108.18 o 
  13   9   3     1487.43     1347.71    129.28 o 
  14   9   3     1405.53     1386.09    137.54 o 
  15   9   3      113.31       -6.30    109.75 o 
 -14  10   3      364.32      356.53    117.34 o 
 -13  10   3     2643.20     2527.84    183.55 o 
 -12  10   3     1669.83     1678.24    138.64 o 
 -11  10   3      892.72      944.99     99.49 o 
 -10  10   3       14.79      -42.48     76.37 o 
  -9  10   3     7284.01     7012.67    185.28 o 
  -8  10   3      204.71      190.56     73.74 o 
  -7  10   3      472.97      424.60     79.69 o 
  -6  10   3     9521.28     9272.75    193.42 o 
  -5  10   3      676.61      660.68     77.99 o 
  -4  10   3       24.60      -60.36     60.36 o 
  -3  10   3    15258.13    14511.82    248.13 o 
  -2  10   3     1551.19     1635.65     86.14 o 
  -1  10   3     1544.56     1508.56     79.72 o 
   0  10   3      560.86      529.68     43.63 o 
   1  10   3     3987.50     4022.07     92.52 o 
   2  10   3      877.15      791.67     52.72 o 
   3  10   3    29604.31    30059.68    423.18 o 
   4  10   3      153.91      146.04     58.89 o 
   5  10   3     6772.01     6472.46    149.07 o 
   6  10   3     3299.16     3193.51    113.58 o 
   7  10   3     2695.97     2807.32    109.24 o 
   8  10   3     5243.56     5304.89    161.23 o 
   9  10   3      405.86      427.78     80.37 o 
  10  10   3     7442.98     7562.12    288.99 o 
  11  10   3      383.87      294.40     98.52 o 
  12  10   3        0.11      -95.87     95.87 o 
  13  10   3     1051.37     1144.76    138.47 o 
  14  10   3       73.06     -104.05    104.05 o 
 -14  11   3       50.34      -44.31    108.40 o 
 -13  11   3     2171.06     2258.10    163.80 o 
 -12  11   3      742.28      792.09    119.94 o 
 -11  11   3     1999.75     2029.46    122.16 o 
 -10  11   3      935.26      792.23     90.87 o 
  -9  11   3       38.92      127.07     83.64 o 
  -8  11   3     1173.68     1149.34     96.33 o 
  -7  11   3     1598.81     1497.11    100.80 o 
  -6  11   3      351.04      376.25     80.56 o 
  -5  11   3     4961.54     4617.12    143.87 o 
  -4  11   3     1953.66     2061.94    104.06 o 
  -3  11   3     1213.70     1418.83     91.39 o 
  -2  11   3     2847.63     2897.83    115.58 o 
  -1  11   3     7939.83     7771.00    208.71 o 
   0  11   3     3360.40     3426.76    101.00 o 
   1  11   3     6966.22     7280.20    139.95 o 
   2  11   3     2440.96     2297.42     95.83 o 
   3  11   3     2277.18     2329.64    107.02 o 
   4  11   3     5277.58     5167.01    144.99 o 
   5  11   3      911.29      985.81     79.52 o 
   6  11   3     3380.66     3395.63    120.53 o 
   7  11   3     2910.95     2751.73    111.73 o 
   8  11   3     1156.40     1296.48     90.55 o 
   9  11   3     2976.11     3081.93    134.14 o 
  10  11   3     1209.67     1213.14    124.24 o 
  11  11   3     8956.15     8893.41    324.03 o 
  12  11   3      932.50      993.89    130.42 o 
  13  11   3     2032.31     2055.11    159.99 o 
  14  11   3      402.13      225.55    123.44 o 
 -13  12   3     2112.71     2261.52    168.63 o 
 -12  12   3     5390.87     5541.56    220.70 o 
 -11  12   3     5338.90     5548.33    182.58 o 
 -10  12   3        1.72       85.24     78.88 o 
  -9  12   3     6415.56     6276.96    190.15 o 
  -8  12   3      644.20      640.98     96.36 o 
  -7  12   3       90.59      141.65     76.26 o 
  -6  12   3     6061.80     6031.29    167.91 o 
  -5  12   3       59.25       -9.79     74.88 o 
  -4  12   3      232.93      247.41     79.00 o 
  -3  12   3     3077.04     3320.38    129.27 o 
  -2  12   3     7869.18     7225.53    174.95 o 
  -1  12   3      130.70       18.07     57.35 o 
   0  12   3     1537.03     1623.39     96.50 o 
   1  12   3      975.07      893.70     90.98 o 
   2  12   3      101.02       80.48     62.45 o 
   3  12   3    18266.91    18375.58    361.10 o 
   4  12   3       35.07      -32.40     63.46 o 
   5  12   3       31.98      -51.60     66.77 o 
   6  12   3     8183.85     7945.41    193.23 o 
   7  12   3      682.45      821.60     83.90 o 
   8  12   3     1644.50     1686.14    102.17 o 
   9  12   3       25.57      -78.19     78.19 o 
  10  12   3    15385.83    15570.43    439.25 o 
  11  12   3     1448.95     1653.16    140.30 o 
  12  12   3     1817.59     2004.56    157.01 o 
  13  12   3      533.42      456.94    130.34 o 
 -13  13   3     1706.19     2121.60    185.75 o 
 -12  13   3        3.30      -88.74    107.54 o 
 -11  13   3      307.70      343.36    107.04 o 
 -10  13   3     1370.58     1452.02    109.99 o 
  -9  13   3       20.99       36.80     89.01 o 
  -8  13   3       36.51       52.62     86.17 o 
  -7  13   3     7848.78     7830.58    209.65 o 
  -6  13   3      559.68      625.72     91.74 o 
  -5  13   3     1877.34     1987.76    114.51 o 
  -4  13   3      236.05      244.92     82.58 o 
  -3  13   3        7.69       11.27     76.05 o 
  -2  13   3     1350.08     1380.30    113.57 o 
  -1  13   3      149.42       33.96    100.98 o 
   0  13   3     6722.74     6459.33    216.10 o 
   1  13   3     2032.95     2054.66    141.77 o 
   2  13   3        4.22      -31.80     80.51 o 
   3  13   3       25.86      -64.60     64.60 o 
   4  13   3     1502.86     1486.89     93.65 o 
   5  13   3      158.32       96.72     70.26 o 
   6  13   3      359.19      316.80     85.19 o 
   7  13   3     1001.34     1064.55     94.10 o 
   8  13   3     1934.18     1947.25    118.53 o 
   9  13   3     4780.41     4727.07    169.14 o 
  10  13   3     1426.93     1524.70    140.60 o 
  11  13   3     1062.53     1076.98    135.04 o 
  12  13   3     1801.53     1974.52    160.78 o 
  13  13   3       43.51     -252.26    283.21 o 
 -12  14   3     7866.17     8294.43    277.75 o 
 -11  14   3      322.91      492.10    209.24 o 
 -10  14   3       27.82       54.73    147.86 o 
  -9  14   3     1173.26     1208.17    106.23 o 
  -8  14   3       26.81      113.31     90.52 o 
  -7  14   3       54.05      151.45     93.57 o 
  -6  14   3     1425.44     1518.85    119.89 o 
  -5  14   3     2291.95     2368.70    125.12 o 
  -4  14   3     3211.90     3033.05    136.86 o 
  -3  14   3      397.20      441.46     97.41 o 
  -2  14   3      743.98      763.24    121.91 o 
  -1  14   3        5.52       33.19    101.97 o 
   0  14   3      325.53      276.16    112.23 o 
   1  14   3    11752.88    11550.88    291.40 o 
   2  14   3        0.91      128.53    103.96 o 
   3  14   3      219.57      230.69     91.60 o 
   4  14   3      174.91      146.53     72.79 o 
   5  14   3     1640.48     1744.23    104.82 o 
   6  14   3     9057.60     8808.78    200.72 o 
   7  14   3     6290.97     6166.31    172.19 o 
   8  14   3      191.56      113.90     81.53 o 
   9  14   3     1082.45     1334.07    118.39 o 
  10  14   3     1441.16     1743.96    148.00 o 
  11  14   3     5685.80     5537.55    226.36 o 
  12  14   3      249.03      110.87    136.68 o 
 -11  15   3       17.70       54.09    123.45 o 
 -10  15   3      216.39      144.31     98.78 o 
  -9  15   3      269.29      388.70    123.97 o 
  -8  15   3      606.13      703.56    134.30 o 
  -7  15   3       75.88      209.97     85.79 o 
  -6  15   3      500.47      335.07    115.30 o 
  -5  15   3       17.73      179.99     98.11 o 
  -4  15   3     3318.35     3230.08    209.90 o 
  -3  15   3     2744.31     2616.19    177.69 o 
  -2  15   3      234.45      163.81    115.12 o 
  -1  15   3     3464.28     3468.24    221.02 o 
   0  15   3     2103.95     1999.07    157.06 o 
   1  15   3     7212.04     6997.39    235.53 o 
   2  15   3    10691.77     9582.22    270.74 o 
   3  15   3     2726.28     2798.04    169.02 o 
   4  15   3      835.40      640.44    107.64 o 
   5  15   3     4877.07     4912.37    182.60 o 
   6  15   3      699.80      828.12    139.86 o 
   7  15   3       51.53       68.58     82.84 o 
   8  15   3     2192.47     2394.11    128.88 o 
   9  15   3     1397.79     1698.70    131.08 o 
  10  15   3       45.03      296.85    149.69 o 
  11  15   3      799.35     1161.83    217.84 o 
 -10  16   3      220.67      452.18    137.82 o 
  -9  16   3      316.28      389.30    171.00 o 
  -8  16   3      476.03      599.10    136.95 o 
  -7  16   3      303.13      194.64     90.93 o 
  -6  16   3     1750.53     1928.05    141.96 o 
  -5  16   3     3042.33     3120.83    162.57 o 
  -4  16   3       42.06      159.57    122.66 o 
  -3  16   3      186.73      216.15    137.67 o 
  -2  16   3       39.55       41.52    119.76 o 
  -1  16   3     2299.88     2453.15    171.10 o 
   0  16   3      359.54      502.85    133.06 o 
   1  16   3    12267.45    12140.96    320.22 o 
   2  16   3       95.70      -22.51    118.79 o 
   3  16   3     5538.39     5169.15    218.55 o 
   4  16   3      223.57      274.41    201.93 o 
   5  16   3     3576.28     3876.09    195.34 o 
   6  16   3      155.21      384.80    130.50 o 
   7  16   3      739.90     1008.12    172.88 o 
   8  16   3      626.58      792.25    162.10 o 
   9  16   3      147.90      307.99    236.78 o 
  10  16   3     3258.90     3490.43    196.24 o 
  -9  17   3      914.18     1146.66    177.50 o 
  -8  17   3      181.81      217.70    124.33 o 
  -7  17   3     2791.03     2850.21    167.42 o 
  -6  17   3       62.80      131.73    212.75 o 
  -5  17   3     2457.69     2774.33    186.93 o 
  -4  17   3      136.47       48.50    131.58 o 
  -3  17   3      652.62      582.41    137.81 o 
  -2  17   3     1421.88     1593.67    295.88 o 
  -1  17   3     2505.45     2748.93    185.06 o 
   0  17   3     1806.56     1738.13    165.52 o 
   1  17   3     2354.44     2516.03    182.39 o 
   2  17   3     2779.71     2724.79    185.65 o 
   3  17   3      979.83     1148.54    153.77 o 
   4  17   3     1570.14     1621.92    163.41 o 
   5  17   3    10371.04    10093.30    358.82 o 
   6  17   3     1006.06     1282.63    150.69 o 
   7  17   3      880.42      950.46    131.23 o 
   8  17   3      379.92      428.44    221.71 o 
   9  17   3     1965.46     2144.12    212.62 o 
  -7  18   3        0.16      440.17    167.35 o 
  -6  18   3      103.44      185.11    138.43 o 
  -5  18   3      337.18      319.29    138.31 o 
  -4  18   3      535.06      666.42    148.72 o 
  -3  18   3       57.06       97.63    129.68 o 
  -2  18   3      167.33      116.38    132.95 o 
  -1  18   3      399.80      372.34    140.71 o 
   0  18   3     2675.15     2782.20    242.75 o 
   1  18   3       84.52       71.10    135.16 o 
   2  18   3        4.27      235.51    136.72 o 
   3  18   3     5232.13     5311.52    238.06 o 
   4  18   3     2833.85     2908.46    209.09 o 
   5  18   3       41.44      166.04    134.58 o 
   6  18   3       29.52      317.39    180.47 o 
   7  18   3     3453.19     3988.14    218.37 o 
  -5  19   3     4568.51     4398.02    290.45 o 
  -4  19   3     1361.84     1350.80    176.68 o 
  -3  19   3     1344.56     1649.71    203.26 o 
  -2  19   3       75.78      -38.81    136.22 o 
  -1  19   3      148.30      318.98    143.53 o 
   0  19   3      269.62       33.69    140.08 o 
   1  19   3     1962.12     2037.83    189.19 o 
   2  19   3     3956.28     4080.74    283.16 o 
   3  19   3     2341.15     2337.99    196.25 o 
   4  19   3     2262.15     2563.42    201.53 o 
   5  19   3     7228.65     6866.76    272.78 o 
  -1  20   3      659.45      341.98    234.86 o 
   0  20   3     1340.12     1591.24    189.11 o 
   1  20   3      898.44     1293.37    180.33 o 
 -16   0   4      431.96      544.38    247.86 o 
 -15   0   4     3858.50     3148.77    343.34 o 
 -14   0   4      132.62       73.35    112.41 o 
 -13   0   4     1121.97     1140.18    117.10 o 
 -12   0   4     1483.72     1559.86    120.87 o 
 -11   0   4        1.57      -72.97     72.97 o 
 -10   0   4    10279.93    10343.35    277.73 o 
  -9   0   4     2255.14     1911.00    107.59 o 
  -8   0   4    62169.23    66903.60   1079.11 o 
  -7   0   4     1881.35     1995.85    106.00 o 
  -6   0   4    74052.30    75318.00   1724.13 o 
  -5   0   4    19464.00    20990.78    366.18 o 
  -4   0   4    57894.88    58939.68   1779.16 o 
  -3   0   4    22801.31    24966.77    590.70 o 
  -2   0   4    76092.72    81422.86   1397.41 o 
  -1   0   4    91690.20    96472.80   1676.31 o 
   0   0   4      803.26      960.63     53.86 o 
   1   0   4     4876.23     4776.37    165.53 o 
   2   0   4     3614.19     3550.37     98.52 o 
   3   0   4    17167.77    17447.28    356.46 o 
   4   0   4     8524.35     9207.34    211.07 o 
   5   0   4      834.64      783.35     60.82 o 
   6   0   4    21279.16    21529.17    399.71 o 
   7   0   4     1840.58     1779.54     66.35 o 
   8   0   4    10822.86    11026.76    206.61 o 
   9   0   4      499.98      464.71     74.00 o 
  10   0   4     7942.74     7974.94    231.79 o 
  11   0   4       26.29        4.33     75.47 o 
  12   0   4     2699.61     2672.60    147.81 o 
  13   0   4       39.96      -82.51     82.51 o 
  14   0   4      137.58      -76.58     93.69 o 
  15   0   4     7667.81     7070.06    307.13 o 
  16   0   4     1610.90     1138.33    289.17 o 
  17   0   4     1816.51     1767.17    339.66 o 
 -17   1   4      239.50      561.74    153.52 o 
 -16   1   4     2178.82     2210.54    298.35 o 
 -15   1   4     3210.16     3536.60    223.84 o 
 -14   1   4      404.19      373.30     94.55 o 
 -13   1   4      205.57      138.97     68.80 o 
 -12   1   4     1997.88     1901.33     92.43 o 
 -11   1   4       10.34      -43.11     43.11 o 
 -10   1   4     1068.15     1129.08     61.63 o 
  -9   1   4     3386.84     3123.23    106.04 o 
  -8   1   4    32118.74    33407.75    445.03 o 
  -7   1   4    13511.08    14456.64    201.72 o 
  -6   1   4      431.44      582.34     45.19 o 
  -5   1   4       45.83        2.67     32.30 o 
  -4   1   4    61071.98    66140.89    731.30 o 
  -3   1   4     1534.95     1260.91     48.31 o 
  -2   1   4      686.40      704.89     31.66 o 
  -1   1   4    10485.43    11168.88    147.33 o 
   0   1   4     9244.74     9958.13    155.66 o 
   1   1   4      685.87      688.41     22.55 o 
   2   1   4     2677.97     2672.54     52.94 o 
   3   1   4      378.02      363.30     28.50 o 
   4   1   4      257.46      246.82     22.88 o 
   5   1   4     3897.96     4017.21     66.76 o 
   6   1   4     4766.38     4895.24     79.09 o 
   7   1   4      696.63      747.23     35.34 o 
   8   1   4       55.09       52.35     29.67 o 
   9   1   4      378.70      395.98     50.93 o 
  10   1   4     8282.38     8373.30    168.72 o 
  11   1   4     3234.47     3397.26    110.95 o 
  12   1   4       30.86       28.95     57.35 o 
  13   1   4     2502.91     2453.49    107.64 o 
  14   1   4       54.60       68.72     74.16 o 
  15   1   4       57.47      -56.20     91.17 o 
  16   1   4      276.68       40.21    137.94 o 
 -17   2   4     1249.47     1833.07    312.58 o 
 -16   2   4     2191.15     2358.12    162.18 o 
 -15   2   4     4264.41     4031.51    167.65 o 
 -14   2   4     3656.74     3670.51    153.07 o 
 -13   2   4     1394.44     1534.56    131.96 o 
 -12   2   4     1864.61     1878.30    110.84 o 
 -11   2   4     4420.44     4620.19    105.58 o 
 -10   2   4        7.35      -10.78     42.31 o 
  -9   2   4      117.15      130.99     40.22 o 
  -8   2   4     1073.68     1153.23     57.05 o 
  -7   2   4    21788.47    22374.83    279.04 o 
  -6   2   4    18204.06    18052.42    243.55 o 
  -5   2   4     6993.01     7122.89    108.65 o 
  -4   2   4    47294.50    49930.13    556.33 o 
  -3   2   4     7058.97     6849.20    102.38 o 
  -2   2   4    36713.67    38728.86    487.14 o 
  -1   2   4      206.53      207.46     23.25 o 
   0   2   4    31519.06    34103.91    686.05 o 
   1   2   4     3777.79     3913.79     60.31 o 
   2   2   4    13899.98    14048.26    196.05 o 
   3   2   4      136.24      151.98     23.37 o 
   4   2   4     1227.78     1382.18     42.93 o 
   5   2   4     6428.90     6995.91     98.47 o 
   6   2   4     1746.15     1868.88     51.54 o 
   7   2   4     3585.36     3534.91     70.89 o 
   8   2   4     8573.83     8495.06    125.20 o 
   9   2   4      254.05      238.25     47.46 o 
  10   2   4    14540.23    14616.88    250.85 o 
  11   2   4     6304.92     6410.31    149.61 o 
  12   2   4     5269.26     5279.67    138.56 o 
  13   2   4      739.38      775.18     84.72 o 
  14   2   4      804.93      925.66    125.54 o 
  15   2   4      221.38      213.94     93.85 o 
  16   2   4        4.45      -90.81     90.81 o 
 -16   3   4       16.90      -91.41     91.41 o 
 -15   3   4     7716.71     8087.29    237.09 o 
 -14   3   4      590.71      657.42     98.74 o 
 -13   3   4     3518.95     3340.75    142.24 o 
 -12   3   4     1922.09     1843.85    112.59 o 
 -11   3   4      473.57      668.61     70.85 o 
 -10   3   4     1432.43     1506.83     68.65 o 
  -9   3   4       78.43       68.63     38.87 o 
  -8   3   4    16615.17    16691.98    218.56 o 
  -7   3   4      398.62      609.44     43.12 o 
  -6   3   4    38116.81    37183.94    429.15 o 
  -5   3   4     3035.04     2999.45     90.66 o 
  -4   3   4    13255.75    13421.49    194.10 o 
  -3   3   4     2242.37     2386.83     54.80 o 
  -2   3   4     8929.18     9142.89    122.09 o 
  -1   3   4     1768.18     1819.22     56.79 o 
   0   3   4     8223.28     8494.02    127.92 o 
   1   3   4      185.97      131.30     27.15 o 
   2   3   4     1814.88     1672.56     48.64 o 
   3   3   4      481.42      611.82     30.73 o 
   4   3   4     2295.96     2250.80     52.78 o 
   5   3   4     3840.03     3829.58     68.08 o 
   6   3   4     1288.53     1452.23     48.10 o 
   7   3   4     8366.48     8522.72    122.02 o 
   8   3   4    11053.34    11231.22    163.52 o 
   9   3   4      952.48      975.39     65.61 o 
  10   3   4     2138.06     2082.31     94.08 o 
  11   3   4     2817.70     2904.58    101.94 o 
  12   3   4     1180.45     1173.12     82.21 o 
  13   3   4       46.59      -10.30     76.74 o 
  14   3   4      800.57      751.06    101.02 o 
  15   3   4     2327.61     2390.92    143.21 o 
  16   3   4     1538.31     1539.04    133.51 o 
 -16   4   4     2168.07     2460.81    154.37 o 
 -15   4   4     1356.23     1458.52    126.52 o 
 -14   4   4       48.11      -79.65     82.99 o 
 -13   4   4      106.94       15.23     81.06 o 
 -12   4   4     1337.58     1422.84    104.62 o 
 -11   4   4    11453.74    11931.16    227.63 o 
 -10   4   4     1966.67     2003.24     89.51 o 
  -9   4   4       47.06       20.76     40.50 o 
  -8   4   4      227.69      266.35     37.51 o 
  -7   4   4     6529.02     6609.09    109.50 o 
  -6   4   4     3172.22     3251.89     78.64 o 
  -5   4   4      735.95      685.64     42.75 o 
  -4   4   4     1267.10     1435.61     44.77 o 
  -3   4   4     4427.02     4483.23    100.15 o 
  -2   4   4      724.96      802.26     39.42 o 
  -1   4   4    16810.52    17913.27    214.01 o 
   0   4   4    18147.62    18116.55    216.05 o 
   1   4   4     2074.98     1808.95     52.35 o 
   2   4   4    38167.17    40896.97    455.82 o 
   3   4   4    10533.27    10890.49    140.65 o 
   4   4   4      654.36      750.44     34.88 o 
   5   4   4        3.57       -7.42     25.83 o 
   6   4   4     8101.56     8108.25    122.50 o 
   7   4   4     5024.20     4850.87     86.56 o 
   8   4   4       48.96       51.07     33.73 o 
   9   4   4       78.59       59.75     43.66 o 
  10   4   4      735.89      718.00     68.74 o 
  11   4   4     4814.14     4693.72    157.33 o 
  12   4   4     3590.50     3381.57    142.48 o 
  13   4   4     5900.04     5635.87    187.14 o 
  14   4   4      445.45      314.59     94.01 o 
  15   4   4     2499.06     2588.24    150.05 o 
  16   4   4      612.70      630.52    113.74 o 
 -16   5   4      412.30      363.99    113.78 o 
 -15   5   4       93.65      -91.30     91.30 o 
 -14   5   4      246.88      237.56     95.67 o 
 -13   5   4     1477.66     1754.53    119.48 o 
 -12   5   4     4765.40     4762.03    171.06 o 
 -11   5   4      562.82      666.48     76.14 o 
 -10   5   4     4463.86     4561.41    128.01 o 
  -9   5   4       11.96      -40.49     52.34 o 
  -8   5   4     6580.83     6577.88    140.92 o 
  -7   5   4    13805.38    13696.09    207.22 o 
  -6   5   4    12064.77    11293.05    155.40 o 
  -5   5   4      551.18      535.83     32.08 o 
  -4   5   4       65.98       48.71     40.18 o 
  -3   5   4      684.33      819.02     51.44 o 
  -2   5   4      240.84      274.62     30.05 o 
  -1   5   4     5996.80     6479.33    105.58 o 
   0   5   4    22510.42    23246.24    299.32 o 
   1   5   4    36366.77    38427.88    433.18 o 
   2   5   4    15858.33    16145.61    198.86 o 
   3   5   4     2913.31     2958.76     65.53 o 
   4   5   4     1113.99     1300.50     44.90 o 
   5   5   4      117.11       87.35     29.74 o 
   6   5   4     6268.69     6339.89    101.99 o 
   7   5   4     1910.40     1862.74     60.03 o 
   8   5   4    21883.37    21426.22    318.88 o 
   9   5   4       17.17       26.30     51.30 o 
  10   5   4      154.11       77.94     70.67 o 
  11   5   4      870.36      882.65     91.88 o 
  12   5   4       79.70      129.40     78.48 o 
  13   5   4      330.90      327.46     91.85 o 
  14   5   4    11649.92    11667.51    296.40 o 
  15   5   4     1828.03     2219.26    145.73 o 
  16   5   4      373.82      423.21    114.84 o 
 -16   6   4     4427.24     4654.61    202.27 o 
 -15   6   4      499.07      571.37    113.59 o 
 -14   6   4      165.14       47.88     93.92 o 
 -13   6   4       16.78      -41.02     82.87 o 
 -12   6   4     1028.36     1105.30    106.61 o 
 -11   6   4     1638.63     1648.30     94.41 o 
 -10   6   4     3221.77     3165.67    113.67 o 
  -9   6   4     1324.92     1372.36     81.26 o 
  -8   6   4      110.34      148.89     54.24 o 
  -7   6   4     1522.17     1593.11     75.79 o 
  -6   6   4        3.10       -0.62     44.71 o 
  -5   6   4     4099.36     3908.76    102.87 o 
  -4   6   4    11936.71    12162.69    196.67 o 
  -3   6   4     1217.17     1481.33     65.74 o 
  -2   6   4     4409.88     4442.41     89.49 o 
  -1   6   4        1.10      -15.68     26.54 o 
   0   6   4    13113.19    13569.37    176.16 o 
   1   6   4    67642.29    68985.22    763.51 o 
   2   6   4      653.58      878.52     40.71 o 
   3   6   4       73.86      108.32     30.33 o 
   4   6   4     2607.84     2568.10     65.91 o 
   5   6   4    10758.63    10058.18    150.02 o 
   6   6   4     2521.64     2719.83     70.55 o 
   7   6   4     2092.57     2236.37     66.89 o 
   8   6   4     9649.79     9515.02    169.52 o 
   9   6   4     1371.31     1468.47     99.67 o 
  10   6   4     1524.15     1600.60    106.38 o 
  11   6   4     4314.57     3880.36    153.63 o 
  12   6   4     3964.13     4073.69    162.26 o 
  13   6   4     1302.20     1321.28    117.47 o 
  14   6   4     1288.94     1352.70    122.65 o 
  15   6   4     1976.40     2258.99    149.95 o 
  16   6   4     3296.17     3431.03    182.02 o 
 -16   7   4      392.66      455.46    232.71 o 
 -15   7   4       82.94      191.35    108.77 o 
 -14   7   4      735.72      874.70    139.79 o 
 -13   7   4      532.18      483.57    103.20 o 
 -12   7   4      382.19      386.66     97.39 o 
 -11   7   4     8531.37     8657.79    226.38 o 
 -10   7   4     3777.51     3607.97    124.17 o 
  -9   7   4     4470.12     4323.56    128.18 o 
  -8   7   4     1925.05     2066.28     92.17 o 
  -7   7   4      946.36      883.35     84.74 o 
  -6   7   4     3509.39     3306.73    105.38 o 
  -5   7   4    26087.05    26498.85    375.38 o 
  -4   7   4    27120.13    26579.79    374.83 o 
  -3   7   4    11250.82    10664.90    183.06 o 
  -2   7   4     2412.06     2417.43     71.19 o 
  -1   7   4      690.90      787.72     43.64 o 
   0   7   4    24370.77    25210.19    303.06 o 
   1   7   4     6264.90     5966.33    101.07 o 
   2   7   4    26606.02    26042.72    310.97 o 
   3   7   4     3971.31     4153.62     84.45 o 
   4   7   4      377.52      394.68     37.64 o 
   5   7   4      146.84      155.01     35.28 o 
   6   7   4    21841.75    21785.47    292.19 o 
   7   7   4     1320.13     1344.22     69.45 o 
   8   7   4     1440.70     1560.03     77.60 o 
   9   7   4     1606.46     1567.17    104.82 o 
  10   7   4     3002.04     3037.06    138.68 o 
  11   7   4     2862.90     2500.19    132.31 o 
  12   7   4     4451.75     4503.32    175.42 o 
  13   7   4     7784.26     7907.22    363.59 o 
  14   7   4       16.05      -19.44     96.79 o 
  15   7   4     2919.66     2988.20    169.08 o 
 -15   8   4      991.72     1149.90    135.63 o 
 -14   8   4       33.91      -46.84     99.16 o 
 -13   8   4     1519.76     1581.37    130.26 o 
 -12   8   4     1491.42     1463.30    123.59 o 
 -11   8   4     3521.56     3613.21    137.21 o 
 -10   8   4      366.84      367.70     75.39 o 
  -9   8   4      619.60      628.58     77.23 o 
  -8   8   4        1.33      -48.34     60.62 o 
  -7   8   4       79.15      118.65     60.16 o 
  -6   8   4     7544.97     7098.85    156.46 o 
  -5   8   4     6575.19     6008.35    139.52 o 
  -4   8   4     2549.59     2626.71     98.01 o 
  -3   8   4     6095.84     6171.75    137.92 o 
  -2   8   4     4136.08     4006.99     85.23 o 
  -1   8   4    34028.94    34891.82    438.69 o 
   0   8   4       43.49       75.49     31.12 o 
   1   8   4    42619.46    43961.36    504.51 o 
   2   8   4     7814.11     8714.61    133.15 o 
   3   8   4     1919.87     1843.59     61.71 o 
   4   8   4    10549.24    10721.14    155.95 o 
   5   8   4    10023.22     9715.31    172.79 o 
   6   8   4      997.48     1050.83     68.99 o 
   7   8   4     1407.10     1535.13     78.66 o 
   8   8   4      464.15      493.96     65.81 o 
   9   8   4      558.27      614.32     85.68 o 
  10   8   4     2818.09     3047.72    143.88 o 
  11   8   4     2608.12     2547.70    140.22 o 
  12   8   4     2071.91     2225.93    140.87 o 
  13   8   4     1829.33     2051.38    142.27 o 
  14   8   4       16.30      -96.49     96.49 o 
  15   8   4      197.27      141.62    110.35 o 
 -15   9   4     1073.95     1041.47    138.67 o 
 -14   9   4      892.17     1069.73    162.79 o 
 -13   9   4     2542.87     2487.06    157.22 o 
 -12   9   4      178.95      162.37     93.20 o 
 -11   9   4      681.27      696.00     92.64 o 
 -10   9   4        8.78      -54.63     68.96 o 
  -9   9   4     2541.56     2477.44    109.44 o 
  -8   9   4     1161.11     1179.18     89.88 o 
  -7   9   4     1022.81     1112.54     85.73 o 
  -6   9   4       88.01      -15.83     61.88 o 
  -5   9   4        1.67      -41.07     56.37 o 
  -4   9   4     1644.60     1758.57     86.36 o 
  -3   9   4     4618.44     4223.25    121.71 o 
  -2   9   4     2736.61     2895.59     88.28 o 
  -1   9   4      820.73      869.92     43.90 o 
   0   9   4       88.89       71.71     33.57 o 
   1   9   4    20013.67    19162.64    247.33 o 
   2   9   4     3528.01     3360.33     89.30 o 
   3   9   4      551.06      654.92     49.75 o 
   4   9   4      260.45      125.63     52.62 o 
   5   9   4     1926.55     2023.33     86.42 o 
   6   9   4    10045.55    10297.45    189.26 o 
   7   9   4    11737.69    11857.88    211.39 o 
   8   9   4       27.22       17.45     60.11 o 
   9   9   4        3.13       40.03     76.85 o 
  10   9   4     4178.54     3891.24    162.07 o 
  11   9   4      179.75      153.56     92.80 o 
  12   9   4      325.46      374.36    100.55 o 
  13   9   4     1014.86     1236.28    129.81 o 
  14   9   4     3361.45     3204.28    175.11 o 
  15   9   4      187.84       66.57    118.59 o 
 -14  10   4        9.92     -104.61    104.61 o 
 -13  10   4     1133.05     1199.98    134.37 o 
 -12  10   4      283.19      177.57     99.27 o 
 -11  10   4     1156.68     1231.71    108.59 o 
 -10  10   4     4376.86     4484.34    199.68 o 
  -9  10   4     1484.49     1525.37    101.78 o 
  -8  10   4      495.68      549.90     81.69 o 
  -7  10   4     1498.66     1635.14     98.15 o 
  -6  10   4     8653.66     8263.41    181.77 o 
  -5  10   4     7719.59     7532.74    210.68 o 
  -4  10   4      370.86      279.49     66.97 o 
  -3  10   4     1325.23     1300.69     84.87 o 
  -2  10   4     1377.13     1385.70     83.99 o 
  -1  10   4     7197.09     7054.67    136.21 o 
   0  10   4    15954.60    16137.83    219.94 o 
   1  10   4     1343.90     1523.69     61.90 o 
   2  10   4     2724.05     2847.10     81.08 o 
   3  10   4     1011.40     1060.29     71.02 o 
   4  10   4     1257.25     1303.78     77.76 o 
   5  10   4     1860.89     1753.01     89.01 o 
   6  10   4     8403.98     8412.67    173.46 o 
   7  10   4     8888.84     8551.50    179.79 o 
   8  10   4     3493.28     3326.20    119.54 o 
   9  10   4     1368.49     1343.41     99.76 o 
  10  10   4     1139.30      933.94    112.08 o 
  11  10   4      713.92      600.33    108.46 o 
  12  10   4        9.84      -92.66     92.66 o 
  13  10   4     4542.61     4591.95    198.32 o 
  14  10   4        0.33     -105.54    105.54 o 
 -14  11   4      246.30      408.51    123.16 o 
 -13  11   4      233.04      229.91    114.35 o 
 -12  11   4      510.58      418.61    113.25 o 
 -11  11   4     4329.58     4323.81    159.39 o 
 -10  11   4      143.07      209.31     86.25 o 
  -9  11   4     8285.12     7984.47    196.25 o 
  -8  11   4      780.92      841.78     89.38 o 
  -7  11   4      426.15      505.58     80.81 o 
  -6  11   4       41.82      -15.17     68.67 o 
  -5  11   4     5906.94     5554.20    197.75 o 
  -4  11   4    21523.43    20300.58    340.79 o 
  -3  11   4    13844.26    13360.13    242.56 o 
  -2  11   4    19638.04    19691.65    344.94 o 
  -1  11   4       88.91       42.55     63.95 o 
   0  11   4     3767.65     3646.54    103.35 o 
   1  11   4    25917.95    25435.21    342.91 o 
   2  11   4      517.20      482.44     65.14 o 
   3  11   4     1890.24     1887.28     91.87 o 
   4  11   4      470.61      392.59     68.17 o 
   5  11   4     2314.45     2253.58    100.47 o 
   6  11   4     4236.58     4147.21    130.41 o 
   7  11   4     4847.95     4770.91    140.44 o 
   8  11   4     1414.03     1467.00     93.95 o 
   9  11   4        4.39      -21.53     83.04 o 
  10  11   4     2115.46     2247.68    146.63 o 
  11  11   4      592.74      406.93    110.27 o 
  12  11   4     1547.86     1647.56    144.88 o 
  13  11   4      904.12     1066.32    135.43 o 
  14  11   4       22.87     -161.65    161.65 o 
 -13  12   4     1145.00     1150.17    139.31 o 
 -12  12   4      264.61      363.06    113.39 o 
 -11  12   4     4012.51     4144.53    225.34 o 
 -10  12   4      548.53      546.91    100.82 o 
  -9  12   4     3152.08     3132.41    143.40 o 
  -8  12   4       54.30      122.13     77.75 o 
  -7  12   4      708.77      632.62    103.34 o 
  -6  12   4      165.96      226.33     78.38 o 
  -5  12   4       36.32       90.81     77.61 o 
  -4  12   4     2714.89     2581.63    119.70 o 
  -3  12   4     5998.74     6207.92    173.95 o 
  -2  12   4      199.81      183.59     84.09 o 
  -1  12   4     2287.17     2246.29    100.74 o 
   0  12   4      817.91      811.20     81.85 o 
   1  12   4     1446.99     1395.67     98.65 o 
   2  12   4     1418.13     1579.90     89.57 o 
   3  12   4     4454.94     4462.54    135.23 o 
   4  12   4     2013.94     2172.36    115.29 o 
   5  12   4     2049.06     2161.74    137.67 o 
   6  12   4     6952.38     6683.51    162.92 o 
   7  12   4     5656.17     5599.69    152.11 o 
   8  12   4      544.92      531.56     82.08 o 
   9  12   4     2416.40     2642.21    154.26 o 
  10  12   4     1335.72     1460.86    183.91 o 
  11  12   4      140.15       93.78    102.80 o 
  12  12   4     1024.29     1101.46    137.19 o 
  13  12   4     3266.19     3234.83    187.98 o 
 -13  13   4        7.81      319.85    290.07 o 
 -12  13   4      239.86      232.44    133.83 o 
 -11  13   4     1205.78     1313.96    116.74 o 
 -10  13   4      149.62      159.28    109.96 o 
  -9  13   4       20.73      154.73    100.39 o 
  -8  13   4     1181.21     1167.37    117.17 o 
  -7  13   4      412.86      508.13     90.20 o 
  -6  13   4      978.52      829.09     97.27 o 
  -5  13   4    11714.73    11366.34    235.77 o 
  -4  13   4     3034.56     2945.19    126.78 o 
  -3  13   4     4395.23     4358.69    149.31 o 
  -2  13   4      209.93      136.85     69.16 o 
  -1  13   4      321.11      261.01     73.72 o 
   0  13   4      880.99      968.59    122.92 o 
   1  13   4      806.63      807.34    117.16 o 
   2  13   4      167.93      251.04     82.11 o 
   3  13   4     4972.51     4940.91    143.57 o 
   4  13   4       98.56       64.71     68.68 o 
   5  13   4     3549.56     3412.85    126.12 o 
   6  13   4     3529.46     3610.90    130.54 o 
   7  13   4     5501.67     5501.52    158.06 o 
   8  13   4       46.99      140.09     76.98 o 
   9  13   4     1476.25     1613.75    134.03 o 
  10  13   4    14251.27    13680.52    349.22 o 
  11  13   4     3177.89     3088.80    178.48 o 
  12  13   4      716.05      608.26    132.80 o 
 -12  14   4      159.61      358.39    161.02 o 
 -11  14   4      543.75      872.06    145.13 o 
 -10  14   4      415.16      217.26     97.42 o 
  -9  14   4      720.08      901.60    130.43 o 
  -8  14   4     1231.86     1213.60    142.57 o 
  -7  14   4      115.78       85.01     85.34 o 
  -6  14   4      278.61      253.67    110.85 o 
  -5  14   4     2519.45     2744.55    132.96 o 
  -4  14   4     1287.57     1272.46    106.69 o 
  -3  14   4      248.63      383.51     96.81 o 
  -2  14   4     2736.76     2862.27    129.07 o 
  -1  14   4     1287.59     1488.15    137.74 o 
   0  14   4     1564.31     1406.47    135.68 o 
   1  14   4     1373.79     1554.20    140.37 o 
   2  14   4     9646.09     9813.11    432.09 o 
   3  14   4     2794.91     2743.62    137.33 o 
   4  14   4      736.30      802.33    102.31 o 
   5  14   4     4257.04     4288.64    144.34 o 
   6  14   4      435.59      447.10     85.05 o 
   7  14   4      111.57       87.53     80.23 o 
   8  14   4      484.74      493.71     89.70 o 
   9  14   4     1674.09     1942.04    145.20 o 
  10  14   4     1149.21     1389.02    138.08 o 
  11  14   4     1557.83     1669.47    154.97 o 
  12  14   4       75.85      154.94    147.48 o 
 -11  15   4     2334.54     2871.85    229.90 o 
 -10  15   4     1432.59     1712.43    236.92 o 
  -9  15   4      761.56      760.14    101.28 o 
  -8  15   4     2759.50     2860.04    155.64 o 
  -7  15   4      368.00      432.92    126.91 o 
  -6  15   4      176.15      109.95    100.19 o 
  -5  15   4     1856.96     1855.12    125.14 o 
  -4  15   4     7007.07     6735.36    232.93 o 
  -3  15   4      841.61      655.06    126.01 o 
  -2  15   4     3872.95     3693.27    186.86 o 
  -1  15   4     4966.04     4777.77    205.95 o 
   0  15   4      169.07      -44.01    122.02 o 
   1  15   4     3553.84     3596.37    185.15 o 
   2  15   4       50.42       -3.96    109.55 o 
   3  15   4     1801.26     1575.47    146.64 o 
   4  15   4      500.37      516.52    123.99 o 
   5  15   4    12094.73    11425.50    296.07 o 
   6  15   4       31.12       25.34     79.31 o 
   7  15   4      833.23      937.89    112.49 o 
   8  15   4     1258.43     1352.20    111.57 o 
   9  15   4     1290.77     1435.47    143.21 o 
  10  15   4     3565.49     3792.39    242.35 o 
  11  15   4     5052.65     5052.36    223.89 o 
 -10  16   4      502.72      648.34    114.92 o 
  -9  16   4       47.42      158.08    171.73 o 
  -8  16   4     2065.80     2161.31    178.16 o 
  -7  16   4      350.75      492.03    111.60 o 
  -6  16   4      727.36      808.59    123.10 o 
  -5  16   4       18.81      131.19    120.94 o 
  -4  16   4     3717.58     3869.77    196.50 o 
  -3  16   4      262.78      325.08    131.84 o 
  -2  16   4     1687.78     1595.77    153.97 o 
  -1  16   4     7203.88     6852.15    242.98 o 
   0  16   4      368.45      267.85    147.74 o 
   1  16   4     1359.14     1385.26    152.78 o 
   2  16   4       66.84      -31.89    147.87 o 
   3  16   4     1892.69     2282.06    168.25 o 
   4  16   4     2377.06     2250.92    166.62 o 
   5  16   4     9397.36     9161.46    323.18 o 
   6  16   4     1385.60     1523.14    232.00 o 
   7  16   4     1494.99     1512.65    133.32 o 
   8  16   4      904.92     1277.69    140.47 o 
   9  16   4     1848.36     2120.08    197.96 o 
  10  16   4      481.74      790.22    261.51 o 
  -9  17   4        3.35      213.93    178.39 o 
  -8  17   4      337.87      418.05    130.61 o 
  -7  17   4      282.78      436.18    266.54 o 
  -6  17   4        6.62      124.59    203.39 o 
  -5  17   4     2560.63     2926.54    187.89 o 
  -4  17   4      643.40      603.39    138.74 o 
  -3  17   4     1124.41     1199.05    153.55 o 
  -2  17   4      264.54      202.44    128.72 o 
  -1  17   4     5749.00     5413.26    234.16 o 
   0  17   4     1029.01     1120.22    152.85 o 
   1  17   4      208.17      185.60    129.01 o 
   2  17   4     1788.77     1963.83    205.51 o 
   3  17   4     1172.25     1564.92    162.65 o 
   4  17   4      181.38       99.60    126.35 o 
   5  17   4     1354.64     1623.38    160.16 o 
   6  17   4      945.08     1302.78    332.88 o 
   7  17   4      724.34      810.72    127.86 o 
   8  17   4     1301.01     1671.26    174.91 o 
   9  17   4     1521.45     1584.48    354.35 o 
  -7  18   4     5653.74     5780.64    246.35 o 
  -6  18   4        6.01      121.60    159.00 o 
  -5  18   4      375.53      345.95    141.26 o 
  -4  18   4        4.74       21.07    130.02 o 
  -3  18   4       22.10      100.14    132.39 o 
  -2  18   4      193.60      312.86    140.60 o 
  -1  18   4     2756.08     3098.30    199.15 o 
   0  18   4     1304.64     1554.37    188.74 o 
   1  18   4      215.93      116.11    134.94 o 
   2  18   4        4.48       79.15    133.55 o 
   3  18   4     1052.62     1499.15    169.87 o 
   4  18   4      228.78      396.62    212.55 o 
   5  18   4     3502.28     3835.38    212.68 o 
   6  18   4      196.72      327.79    195.43 o 
   7  18   4       47.97      117.00    172.78 o 
  -5  19   4       81.29      362.47    306.48 o 
  -4  19   4     1573.29     1634.20    179.07 o 
  -3  19   4      439.31      579.77    156.18 o 
  -2  19   4      894.77      964.90    166.38 o 
  -1  19   4      724.17      728.76    160.60 o 
   0  19   4     5520.47     5473.39    249.22 o 
   1  19   4       25.53      -25.55    138.89 o 
   2  19   4      308.76      629.48    154.89 o 
   3  19   4     1838.76     2134.02    189.54 o 
   4  19   4     1054.71     1111.74    166.13 o 
   5  19   4      214.65      333.71    249.24 o 
  -1  20   4      116.28      571.92    225.35 o 
   0  20   4     2077.31     2061.36    235.42 o 
   1  20   4     1679.87     2168.54    280.40 o 
 -17   1   5      443.74      543.27    155.21 o 
 -16   1   5      236.41      560.42    142.19 o 
 -15   1   5     5438.09     5667.91    271.63 o 
 -14   1   5      998.38     1129.20    111.49 o 
 -13   1   5      961.03      945.96     85.28 o 
 -12   1   5     1808.17     1844.93     92.33 o 
 -11   1   5      755.69      827.77     75.19 o 
 -10   1   5     2492.19     2542.41    105.87 o 
  -9   1   5     5597.99     5663.88    130.89 o 
  -8   1   5    13290.93    13119.89    195.80 o 
  -7   1   5      191.37      127.39     40.09 o 
  -6   1   5    59586.00    61309.75    693.26 o 
  -5   1   5     3149.85     3145.41     75.03 o 
  -4   1   5     3382.00     3758.15     78.42 o 
  -3   1   5    20184.83    21134.37    267.56 o 
  -2   1   5    68923.49    71535.36    780.93 o 
  -1   1   5     3496.26     3631.72     67.40 o 
   0   1   5     2585.38     2769.22     68.34 o 
   1   1   5     6953.35     6680.99    122.01 o 
   2   1   5     1455.62     1504.70     39.34 o 
   3   1   5    14321.76    14660.96    267.27 o 
   4   1   5     2253.70     2259.42     73.83 o 
   5   1   5     7726.74     7391.39    131.25 o 
   6   1   5    19340.61    18797.03    284.23 o 
   7   1   5      739.11      770.03     35.08 o 
   8   1   5       11.40       47.31     31.43 o 
   9   1   5     1594.64     1601.00     73.08 o 
  10   1   5     2774.74     2822.68     99.12 o 
  11   1   5      302.35      268.82     60.42 o 
  12   1   5     2717.96     2738.84    106.35 o 
  13   1   5     2252.26     2171.95    102.69 o 
  14   1   5     6543.22     6528.27    183.25 o 
  15   1   5        0.18      -89.29     89.29 o 
  16   1   5      543.77      435.40    151.36 o 
 -16   2   5     1065.16     1292.60    155.59 o 
 -15   2   5     1222.14     1521.38    121.98 o 
 -14   2   5     2441.12     2523.09    133.89 o 
 -13   2   5       40.23       52.86     75.31 o 
 -12   2   5      742.61      810.00     83.53 o 
 -11   2   5    16519.84    16266.30    259.21 o 
 -10   2   5     8617.60     8714.05    147.17 o 
  -9   2   5      145.30      217.53     47.73 o 
  -8   2   5    33817.11    35390.16    424.04 o 
  -7   2   5       12.57      -12.45     37.74 o 
  -6   2   5    20512.33    20806.85    257.34 o 
  -5   2   5    23611.61    23739.52    283.68 o 
  -4   2   5      610.80      756.00     35.09 o 
  -3   2   5    10228.13    10455.52    142.94 o 
  -2   2   5    22534.89    22882.27    263.84 o 
  -1   2   5     9775.86     9691.19    123.53 o 
   0   2   5      480.31      641.02     28.39 o 
   1   2   5     3525.53     3723.23     83.32 o 
   2   2   5     2967.93     2978.11     59.32 o 
   3   2   5       69.88       81.44     22.89 o 
   4   2   5     4247.09     4534.94     75.54 o 
   5   2   5     4953.47     5147.34     79.71 o 
   6   2   5     2495.49     2603.90     69.48 o 
   7   2   5     9698.26     9657.41    139.61 o 
   8   2   5     3335.79     3295.61     77.76 o 
   9   2   5     2892.37     2878.43     93.17 o 
  10   2   5     5482.44     5779.65    136.45 o 
  11   2   5     3352.55     3466.50    112.70 o 
  12   2   5       16.55      -12.44     55.71 o 
  13   2   5     5249.03     5228.92    177.63 o 
  14   2   5     5100.52     5002.81    214.68 o 
  15   2   5     3198.08     3090.35    152.12 o 
  16   2   5      664.13      544.66    127.15 o 
 -16   3   5     1496.91     1542.59    133.05 o 
 -15   3   5     6581.68     6857.23    216.99 o 
 -14   3   5        0.46      -32.50     81.91 o 
 -13   3   5     1558.37     1607.34    111.65 o 
 -12   3   5     1089.39     1181.82    116.04 o 
 -11   3   5    19652.68    19415.53    305.01 o 
 -10   3   5       11.27        9.00     45.25 o 
  -9   3   5       88.29       85.64     39.20 o 
  -8   3   5      660.13      754.72     49.70 o 
  -7   3   5    66638.52    69485.33    778.90 o 
  -6   3   5    11089.77    11236.80    174.05 o 
  -5   3   5        4.09      -24.77     24.77 o 
  -4   3   5     1487.46     1610.07     49.61 o 
  -3   3   5    17885.19    18375.83    221.21 o 
  -2   3   5     5807.66     5438.98    111.70 o 
  -1   3   5        0.18      -32.23     32.23 o 
   0   3   5     3455.65     3627.59    111.17 o 
   1   3   5        1.53       65.22     27.16 o 
   2   3   5    33565.81    35574.04    396.84 o 
   3   3   5     6947.83     7645.47    105.65 o 
   4   3   5       17.60       54.43     24.58 o 
   5   3   5      177.33      120.24     26.22 o 
   6   3   5    12772.77    12552.27    195.26 o 
   7   3   5     4581.87     4697.88     82.86 o 
   8   3   5     1945.93     1909.63     72.35 o 
   9   3   5     1420.18     1471.33     75.48 o 
  10   3   5     7385.35     7281.23    169.35 o 
  11   3   5     2040.31     2120.47     91.03 o 
  12   3   5       48.74       52.40     59.88 o 
  13   3   5      103.26      -74.90     74.90 o 
  14   3   5     1184.34     1206.69    112.27 o 
  15   3   5      872.28      846.57    133.70 o 
  16   3   5     1175.92     1403.42    130.03 o 
 -16   4   5      202.50      257.45    105.31 o 
 -15   4   5       23.07      -34.81     91.23 o 
 -14   4   5     7122.88     6711.23    209.07 o 
 -13   4   5      136.36       58.90     80.67 o 
 -12   4   5     1988.42     1938.57    133.49 o 
 -11   4   5     2678.89     3016.62    109.33 o 
 -10   4   5     4552.87     4702.85    127.40 o 
  -9   4   5     3418.01     2974.89     87.27 o 
  -8   4   5       10.32      -30.81     33.61 o 
  -7   4   5     8301.24     8394.73    138.14 o 
  -6   4   5    25305.72    24663.53    298.40 o 
  -5   4   5     1092.91     1156.30     61.77 o 
  -4   4   5    13111.38    12705.24    165.09 o 
  -3   4   5     3151.32     3464.17     68.83 o 
  -2   4   5     2972.15     3102.92     92.60 o 
  -1   4   5    12168.72    12494.14    158.96 o 
   0   4   5     6889.41     7343.99    105.77 o 
   1   4   5       74.25       42.06     27.66 o 
   2   4   5     3043.16     3502.20     68.82 o 
   3   4   5    18443.26    18637.19    221.37 o 
   4   4   5     1525.70     1491.06     48.83 o 
   5   4   5      445.90      403.90     32.51 o 
   6   4   5     6842.36     7212.90    108.77 o 
   7   4   5       15.34      -22.35     29.85 o 
   8   4   5    12221.66    12020.24    179.47 o 
   9   4   5     8300.46     8126.62    158.68 o 
  10   4   5      457.17      505.18     58.30 o 
  11   4   5     2390.37     2232.21    119.50 o 
  12   4   5     3906.95     3800.94    149.13 o 
  13   4   5     2102.27     2167.06    129.09 o 
  14   4   5       90.88      -79.75     79.75 o 
  15   4   5     4007.77     4102.51    177.04 o 
  16   4   5      466.64      346.41    107.98 o 
 -16   5   5      627.56      614.23    148.93 o 
 -15   5   5      140.73       45.51     98.14 o 
 -14   5   5     1175.80     1154.16    117.31 o 
 -13   5   5     1016.00     1052.28    107.42 o 
 -12   5   5     3029.98     3101.38    167.43 o 
 -11   5   5     2609.97     2511.69    104.66 o 
 -10   5   5       59.47      -22.65     59.28 o 
  -9   5   5      374.82      281.25     59.97 o 
  -8   5   5     3911.39     3932.14    110.49 o 
  -7   5   5     9308.73     9422.18    139.13 o 
  -6   5   5     8703.02     8713.01    139.62 o 
  -5   5   5      483.60      487.52     33.30 o 
  -4   5   5      337.42      267.51     37.77 o 
  -3   5   5      791.93      705.92     50.39 o 
  -2   5   5      726.98      731.36     38.48 o 
  -1   5   5    23273.98    23681.38    279.83 o 
   0   5   5      765.06      805.86     38.34 o 
   1   5   5      511.89      609.71     35.33 o 
   2   5   5      149.34      170.81     30.50 o 
   3   5   5     1605.60     1686.23     53.45 o 
   4   5   5       82.37       36.31     29.00 o 
   5   5   5    22023.29    21788.97    261.23 o 
   6   5   5    21358.01    21341.81    260.80 o 
   7   5   5     9798.07     9905.46    141.94 o 
   8   5   5      429.60      552.74     44.28 o 
   9   5   5     1752.76     1826.11     89.23 o 
  10   5   5       95.40      141.55     71.30 o 
  11   5   5     1532.87     1578.04    107.75 o 
  12   5   5    10286.97    10054.40    256.29 o 
  13   5   5     1391.27     1602.33    119.97 o 
  14   5   5     5985.90     6000.18    204.19 o 
  15   5   5      107.35      -14.43     92.52 o 
  16   5   5       39.89      -55.95    103.48 o 
 -16   6   5     2184.04     2232.78    160.31 o 
 -15   6   5      597.33      569.86    108.17 o 
 -14   6   5     2306.56     2377.96    180.60 o 
 -13   6   5       80.13       42.69     84.59 o 
 -12   6   5        4.50       40.81     98.14 o 
 -11   6   5      758.89      820.28     80.64 o 
 -10   6   5     2803.44     2887.40    112.84 o 
  -9   6   5       30.20       23.47     57.38 o 
  -8   6   5     2658.23     2715.34     99.97 o 
  -7   6   5     8886.24     8823.38    168.89 o 
  -6   6   5    10594.51    10134.11    179.56 o 
  -5   6   5     2001.71     1997.05     80.10 o 
  -4   6   5    27595.08    27628.03    381.39 o 
  -3   6   5     6854.51     6786.97    133.81 o 
  -2   6   5      751.51      859.53     39.74 o 
  -1   6   5    10645.02    10957.77    149.02 o 
   0   6   5     6370.79     5994.89     97.93 o 
   1   6   5    10693.12    11115.08    151.46 o 
   2   6   5     7790.56     7635.42    116.15 o 
   3   6   5     4214.92     3998.44     80.13 o 
   4   6   5     2425.57     2256.89     63.62 o 
   5   6   5     7990.56     7889.61    121.10 o 
   6   6   5    10201.30    10165.63    146.61 o 
   7   6   5      292.55      301.52     39.09 o 
   8   6   5      296.01      304.88     53.75 o 
   9   6   5       15.55       -4.22     62.51 o 
  10   6   5       76.92       87.74     70.95 o 
  11   6   5     1542.73     1733.74    113.03 o 
  12   6   5     1812.34     1882.03    126.23 o 
  13   6   5     2349.83     2355.29    139.21 o 
  14   6   5      170.89      245.07     97.82 o 
  15   6   5     1777.41     1640.28    146.55 o 
  16   6   5     1531.90     1425.54    141.01 o 
 -15   7   5      368.92      349.99    110.72 o 
 -14   7   5       21.76      -64.74     93.56 o 
 -13   7   5      274.22      252.05     94.51 o 
 -12   7   5     1455.19     1443.31    143.21 o 
 -11   7   5     2015.32     2139.97    104.60 o 
 -10   7   5      166.80      193.72     67.40 o 
  -9   7   5     1180.40     1319.13     86.23 o 
  -8   7   5    11679.21    11584.24    211.36 o 
  -7   7   5      337.26      488.26     63.24 o 
  -6   7   5     6290.17     5858.59    135.13 o 
  -5   7   5      731.34      690.41     62.29 o 
  -4   7   5     2077.86     2119.19     83.99 o 
  -3   7   5    28622.84    29394.28    406.46 o 
  -2   7   5    30436.76    31197.62    369.46 o 
  -1   7   5     3155.85     2907.48     68.28 o 
   0   7   5     1611.24     1693.87     54.32 o 
   1   7   5        0.13      -29.95     29.95 o 
   2   7   5     1450.89     1547.15     56.06 o 
   3   7   5     5601.53     5896.53    102.60 o 
   4   7   5     5397.85     5636.78    100.80 o 
   5   7   5    23350.01    22342.67    275.26 o 
   6   7   5    18827.30    18800.32    239.87 o 
   7   7   5      496.69      597.37     58.78 o 
   8   7   5      205.46      190.79     55.01 o 
   9   7   5     2031.65     2078.90    117.49 o 
  10   7   5      597.27      582.34     85.41 o 
  11   7   5       52.12       69.95     79.95 o 
  12   7   5    12317.62    12033.04    305.75 o 
  13   7   5      652.48      773.23    111.22 o 
  14   7   5     3133.38     3053.97    163.46 o 
  15   7   5     1131.54     1314.59    134.22 o 
 -15   8   5      201.63       98.28    108.31 o 
 -14   8   5       18.20      -30.53     96.57 o 
 -13   8   5     1808.99     2066.64    142.18 o 
 -12   8   5      522.98      601.94    122.61 o 
 -11   8   5        6.29      -50.67     67.95 o 
 -10   8   5    15685.94    15309.72    269.58 o 
  -9   8   5    10140.08    10157.21    299.01 o 
  -8   8   5     2113.06     2207.66    100.30 o 
  -7   8   5    10636.95    10492.63    199.55 o 
  -6   8   5      915.39     1067.64     82.04 o 
  -5   8   5      378.39      292.97     62.24 o 
  -4   8   5    15557.01    15097.27    244.11 o 
  -3   8   5     3041.51     2789.91    100.55 o 
  -2   8   5     3935.07     3478.63    108.99 o 
  -1   8   5     1659.24     1699.41     56.32 o 
   0   8   5    20758.70    19979.63    252.44 o 
   1   8   5    44837.27    45229.85    519.59 o 
   2   8   5    12147.00    12316.83    171.72 o 
   3   8   5      428.58      455.00     41.64 o 
   4   8   5      398.26      407.03     42.34 o 
   5   8   5     3506.29     3166.44     98.42 o 
   6   8   5    28130.18    27849.55    390.15 o 
   7   8   5      797.89      810.48     68.22 o 
   8   8   5     2945.59     2898.96    103.97 o 
   9   8   5     5906.41     5912.95    185.62 o 
  10   8   5     3067.47     3091.72    143.81 o 
  11   8   5    12274.92    11833.01    381.48 o 
  12   8   5      174.79      190.99     92.07 o 
  13   8   5     5799.87     6038.83    213.22 o 
  14   8   5      836.87      896.41    124.49 o 
  15   8   5     1135.43      930.05    130.70 o 
 -15   9   5        5.70     -100.57    112.89 o 
 -14   9   5       19.50      -61.78    103.88 o 
 -13   9   5     2120.79     2284.98    149.79 o 
 -12   9   5      726.05      756.61    133.72 o 
 -11   9   5     2227.33     2312.53    120.96 o 
 -10   9   5     4844.53     4762.50    147.39 o 
  -9   9   5     2778.69     2972.26    119.15 o 
  -8   9   5     3720.07     3599.56    129.15 o 
  -7   9   5     7313.98     7300.57    170.39 o 
  -6   9   5     4436.96     4246.59    131.27 o 
  -5   9   5    10034.64     9640.09    190.11 o 
  -4   9   5      506.28      411.32     74.86 o 
  -3   9   5      323.29      363.45     63.51 o 
  -2   9   5     2025.53     1947.12     80.81 o 
  -1   9   5     1393.62     1355.40     54.17 o 
   0   9   5      185.95      100.61     34.97 o 
   1   9   5      604.65      579.05     43.85 o 
   2   9   5      115.93       46.22     36.90 o 
   3   9   5     1999.97     1965.00     68.11 o 
   4   9   5     3244.72     3177.11    101.42 o 
   5   9   5      132.36       74.35     54.83 o 
   6   9   5     7458.16     7515.80    156.24 o 
   7   9   5     3412.13     3295.98    113.75 o 
   8   9   5     3251.18     3344.67    116.43 o 
   9   9   5     1735.27     1912.92    119.96 o 
  10   9   5       32.13      -35.53     80.67 o 
  11   9   5      149.14       98.48     88.39 o 
  12   9   5      328.64      353.33    101.79 o 
  13   9   5     5197.64     5067.18    201.31 o 
  14   9   5       90.75      -16.87    104.13 o 
  15   9   5      288.22      177.83    119.37 o 
 -14  10   5      332.58      195.67    115.99 o 
 -13  10   5      387.71      233.62    108.20 o 
 -12  10   5       18.30      -66.91     92.93 o 
 -11  10   5     7197.17     7294.12    201.63 o 
 -10  10   5     5527.41     5496.94    163.91 o 
  -9  10   5        4.54      -23.60     70.27 o 
  -8  10   5     2703.64     2606.19    117.93 o 
  -7  10   5       10.42      -35.06     65.11 o 
  -6  10   5     1505.70     1460.42     93.92 o 
  -5  10   5    18297.19    18005.58    295.95 o 
  -4  10   5      203.23      231.44     68.66 o 
  -3  10   5     3156.59     2887.82    112.97 o 
  -2  10   5     3419.79     3157.31    131.03 o 
  -1  10   5     3425.51     3306.36     95.51 o 
   0  10   5     1542.39     1571.16     62.98 o 
   1  10   5    14789.77    14733.52    206.59 o 
   2  10   5        1.68      -17.34     38.99 o 
   3  10   5     1144.53     1230.07     74.27 o 
   4  10   5     1736.87     1767.74     85.84 o 
   5  10   5     6968.98     6917.48    154.01 o 
   6  10   5    19885.81    19725.41    306.99 o 
   7  10   5      282.24      280.76     69.75 o 
   8  10   5      744.62      684.67     76.72 o 
   9  10   5       44.32      -14.22     79.17 o 
  10  10   5     3088.74     3054.60    153.46 o 
  11  10   5     2109.96     2380.83    149.62 o 
  12  10   5      196.88       60.58     97.89 o 
  13  10   5       56.20      -55.41     99.65 o 
  14  10   5     2685.46     2865.02    181.40 o 
 -14  11   5        5.14       63.40    131.16 o 
 -13  11   5      156.38      160.96    119.21 o 
 -12  11   5      315.26      325.26    106.61 o 
 -11  11   5      514.68      552.78    103.81 o 
 -10  11   5      186.66      292.35     85.40 o 
  -9  11   5       71.35      105.26     79.01 o 
  -8  11   5       83.30       81.44     71.81 o 
  -7  11   5      993.20     1089.39     94.46 o 
  -6  11   5     2052.26     1799.33    104.04 o 
  -5  11   5    11840.05    10888.63    218.95 o 
  -4  11   5      957.67      991.39     88.12 o 
  -3  11   5        1.22      -14.01     65.95 o 
  -2  11   5       87.16       36.61     57.34 o 
  -1  11   5     1114.99     1215.61     79.85 o 
   0  11   5    12700.17    12483.76    203.28 o 
   1  11   5     6229.78     6090.88    142.87 o 
   2  11   5     2094.43     2138.33     93.17 o 
   3  11   5      106.37      -12.64     58.42 o 
   4  11   5     5872.39     5687.12    143.65 o 
   5  11   5      264.55      271.81     69.34 o 
   6  11   5     5219.73     5076.95    142.67 o 
   7  11   5    11950.28    11851.49    253.17 o 
   8  11   5      828.89      935.20     85.29 o 
   9  11   5      637.82      736.65    103.96 o 
  10  11   5     2859.27     2772.98    153.95 o 
  11  11   5     4992.64     4739.61    193.81 o 
  12  11   5       39.97      -99.43     99.43 o 
  13  11   5      247.77      160.19    109.18 o 
  14  11   5      369.62      273.20    124.49 o 
 -13  12   5      147.02      267.54    113.23 o 
 -12  12   5     1140.07     1209.68    142.71 o 
 -11  12   5     4127.52     4164.89    170.34 o 
 -10  12   5      850.99      818.96    107.67 o 
  -9  12   5    10632.29    10326.53    227.81 o 
  -8  12   5     5746.89     5599.98    166.66 o 
  -7  12   5     1349.36     1472.53    105.46 o 
  -6  12   5     4771.93     4337.52    146.66 o 
  -5  12   5     6095.78     5765.42    163.30 o 
  -4  12   5     5151.01     4759.30    152.23 o 
  -3  12   5       39.81      -83.43     83.43 o 
  -2  12   5     2657.26     2617.62    134.32 o 
  -1  12   5      678.66      633.40     72.72 o 
   0  12   5      271.36      280.25     71.73 o 
   1  12   5     7562.61     7397.36    187.88 o 
   2  12   5     1493.71     1555.25    108.47 o 
   3  12   5     3147.81     3097.14    115.82 o 
   4  12   5     2650.48     2686.67    111.09 o 
   5  12   5     3573.09     3535.79    124.63 o 
   6  12   5    16975.70    16444.41    279.77 o 
   7  12   5     5787.97     5929.64    157.26 o 
   8  12   5      448.39      304.23     75.70 o 
   9  12   5     1924.57     1982.25    141.22 o 
  10  12   5     2946.88     3055.91    164.66 o 
  11  12   5     1090.51     1091.10    131.20 o 
  12  12   5        0.80       34.15    105.84 o 
  13  12   5       63.27       79.85    118.92 o 
 -12  13   5        3.91       44.84    110.15 o 
 -11  13   5     4479.81     4514.61    159.21 o 
 -10  13   5     1392.96     1605.17    252.78 o 
  -9  13   5     3396.81     3608.97    149.80 o 
  -8  13   5     4048.77     4043.03    154.60 o 
  -7  13   5      437.11      383.85     88.92 o 
  -6  13   5      752.52      831.50     96.66 o 
  -5  13   5       51.24      -59.80     76.64 o 
  -4  13   5     5566.86     5582.51    165.56 o 
  -3  13   5     1327.78     1249.39    112.67 o 
  -2  13   5       76.26      -65.70     65.70 o 
  -1  13   5       23.98      -19.06     71.49 o 
   0  13   5        6.88       -9.29    101.49 o 
   1  13   5      843.77     1119.46    124.08 o 
   2  13   5      335.17      361.54     89.51 o 
   3  13   5     1293.08     1344.13     88.94 o 
   4  13   5     3257.11     3319.68    122.87 o 
   5  13   5       14.18       32.09     79.10 o 
   6  13   5        5.84       65.59     70.72 o 
   7  13   5     2210.42     2167.90    109.83 o 
   8  13   5     1282.37     1299.12    111.37 o 
   9  13   5      131.88      125.58     97.78 o 
  10  13   5     6340.41     6299.80    282.23 o 
  11  13   5     1657.06     1754.64    211.87 o 
  12  13   5        4.93     -109.97    109.97 o 
 -12  14   5      261.45      248.09    225.95 o 
 -11  14   5      355.70      270.84    101.81 o 
 -10  14   5      852.05     1090.62    136.17 o 
  -9  14   5     2319.26     2781.87    188.47 o 
  -8  14   5      219.94      211.99     90.36 o 
  -7  14   5     2152.56     2244.88    129.23 o 
  -6  14   5     1439.12     1427.77    149.71 o 
  -5  14   5      115.07      124.94     85.96 o 
  -4  14   5       29.42       33.14     89.28 o 
  -3  14   5    12773.14    12187.48    241.07 o 
  -2  14   5     2708.21     2512.54    124.71 o 
  -1  14   5     6290.20     5652.90    210.61 o 
   0  14   5      772.11      832.39    123.76 o 
   1  14   5     8548.89     8542.77    249.41 o 
   2  14   5     4536.51     4323.65    223.27 o 
   3  14   5     1215.74     1219.70    108.78 o 
   4  14   5     3894.90     4125.61    165.71 o 
   5  14   5       34.54       -8.68     72.36 o 
   6  14   5      924.96     1144.74     97.73 o 
   7  14   5    17130.09    16986.86    490.95 o 
   8  14   5     2027.89     2133.76    132.45 o 
   9  14   5       14.60       22.94     96.86 o 
  10  14   5     5499.94     5892.67    226.24 o 
  11  14   5     2300.81     2529.32    174.14 o 
  12  14   5        1.78      -44.67    114.04 o 
 -11  15   5       52.67      175.26    109.04 o 
 -10  15   5      113.38       53.65     94.05 o 
  -9  15   5      343.77      616.64    214.55 o 
  -8  15   5     4350.91     4538.51    179.73 o 
  -7  15   5        9.53       52.30    140.34 o 
  -6  15   5      185.89      210.65     99.15 o 
  -5  15   5     1691.93     2013.04    142.32 o 
  -4  15   5     1938.61     1946.99    123.75 o 
  -3  15   5      389.63      449.29    119.82 o 
  -2  15   5     6742.09     6316.40    223.59 o 
  -1  15   5     4065.61     4202.82    199.16 o 
   0  15   5      788.76      703.02    128.34 o 
   1  15   5     7645.24     7333.54    296.28 o 
   2  15   5     2824.38     2837.82    171.49 o 
   3  15   5     3275.97     3270.70    176.79 o 
   4  15   5        3.76      -12.48    121.80 o 
   5  15   5      969.13     1262.90    119.39 o 
   6  15   5     2392.58     2562.35    126.95 o 
   7  15   5        0.34       28.28     80.78 o 
   8  15   5     1306.82     1367.09    121.44 o 
   9  15   5      217.14      535.47    220.70 o 
  10  15   5      178.06      210.39    141.03 o 
  11  15   5      467.38      619.97    215.01 o 
 -10  16   5      296.66      391.33    108.79 o 
  -9  16   5      428.88      681.32    162.39 o 
  -8  16   5       11.68      -28.75    195.56 o 
  -7  16   5     2902.86     2932.38    163.03 o 
  -6  16   5     1095.19     1434.22    149.63 o 
  -5  16   5     3195.99     2951.16    169.53 o 
  -4  16   5       24.32       22.65    127.47 o 
  -3  16   5     4112.49     4026.66    198.73 o 
  -2  16   5      291.64      287.55    125.30 o 
  -1  16   5    12772.10    12220.93    322.52 o 
   0  16   5     1609.39     1401.74    153.17 o 
   1  16   5     1656.94     1739.38    158.99 o 
   2  16   5     1580.59     1580.84    155.23 o 
   3  16   5     1930.00     2189.06    167.27 o 
   4  16   5     1524.72     1912.72    160.70 o 
   5  16   5     1183.08     1231.63    182.06 o 
   6  16   5     1302.56     1427.36    130.49 o 
   7  16   5      917.63     1025.86    123.27 o 
   8  16   5       91.31      168.15    150.57 o 
   9  16   5      155.66      538.09    393.57 o 
  10  16   5      266.42      624.79    381.77 o 
  -9  17   5      158.90      180.18    108.49 o 
  -8  17   5      966.02     1202.19    118.94 o 
  -7  17   5     2165.83     2609.18    320.33 o 
  -6  17   5      209.62      170.35    127.46 o 
  -5  17   5       15.95      143.70    182.72 o 
  -4  17   5     4140.10     4142.96    211.49 o 
  -3  17   5     3224.45     3154.26    281.17 o 
  -2  17   5     1676.62     1723.21    164.52 o 
  -1  17   5     3114.17     3870.19    213.50 o 
   0  17   5     1151.49     1203.54    158.54 o 
   1  17   5     2143.04     1922.67    169.69 o 
   2  17   5      326.52      164.68    130.06 o 
   3  17   5    13945.50    13402.32    351.31 o 
   4  17   5      164.26      183.21    153.17 o 
   5  17   5     1447.22     1871.79    167.79 o 
   6  17   5      871.80     1231.91    290.70 o 
   7  17   5       45.81      233.90    124.69 o 
   8  17   5      308.98      569.65    145.75 o 
  -7  18   5       22.63      317.39    367.49 o 
  -6  18   5     1938.11     2233.39    183.85 o 
  -5  18   5       12.67       54.74    136.35 o 
  -4  18   5     3100.26     3359.22    206.19 o 
  -3  18   5      323.30      365.01    139.65 o 
  -2  18   5     3113.14     3125.79    199.38 o 
  -1  18   5     2612.93     2530.27    190.77 o 
   0  18   5     4132.44     4150.01    217.54 o 
   1  18   5      804.36      962.97    186.83 o 
   2  18   5        5.55        0.59    129.94 o 
   3  18   5     2171.82     2157.83    184.49 o 
   4  18   5      164.31      225.38    160.73 o 
   5  18   5        5.40      191.08    161.16 o 
   6  18   5        0.50       23.50    206.86 o 
   7  18   5      684.67      768.77    150.46 o 
  -5  19   5       33.64      342.05    260.90 o 
  -4  19   5       77.68      379.74    187.09 o 
  -3  19   5      989.15     1231.13    169.21 o 
  -2  19   5     1762.16     1930.44    187.32 o 
  -1  19   5      350.16      169.92    147.29 o 
   0  19   5     2466.78     2253.95    191.37 o 
   1  19   5     3226.55     3369.65    233.87 o 
   2  19   5      151.89      276.21    144.72 o 
   3  19   5      601.73      555.89    155.45 o 
   4  19   5      829.65      755.34    160.18 o 
   5  19   5      876.67      958.89    220.22 o 
   0  20   5     3868.25     4315.55    356.88 o 
 -16   0   6     3465.19     3597.67    373.63 o 
 -15   0   6       89.46     -111.08    196.45 o 
 -14   0   6     3738.78     3581.60    213.69 o 
 -13   0   6    10938.20    11230.49    403.21 o 
 -12   0   6       88.88     1515.63    215.73 o 
 -11   0   6     9141.00     9339.94    341.90 o 
 -10   0   6    11641.78    12178.23    281.66 o 
  -9   0   6    10911.64    11823.72    266.90 o 
  -8   0   6       40.56       34.34     61.06 o 
  -7   0   6     5524.17     5349.89    210.68 o 
  -6   0   6    33938.68    33778.76    568.85 o 
  -5   0   6     5443.66     5921.92    149.17 o 
  -4   0   6    15510.76    15701.00    328.22 o 
  -3   0   6     5932.17     6492.19    139.77 o 
  -2   0   6     2171.71     2156.44     69.30 o 
  -1   0   6      478.27      400.37     69.43 o 
   0   0   6      249.74     1182.39    130.36 o 
   1   0   6     7688.00     8293.62    152.62 o 
   2   0   6    39952.48    42853.20    706.08 o 
   3   0   6    37205.37    39707.19    772.03 o 
   4   0   6       52.10      105.01     43.07 o 
   5   0   6        6.75      -22.63     39.77 o 
   6   0   6     9659.96     9353.90    230.68 o 
   7   0   6     8535.94     7978.02    209.95 o 
   8   0   6      837.15      876.21     79.14 o 
   9   0   6      171.31     2112.34    215.73 o 
  10   0   6     4232.10     4176.09    164.60 o 
  11   0   6     2438.47     2331.95    138.15 o 
  12   0   6     3232.38     3139.26    165.88 o 
  13   0   6     8687.66     8672.04    270.91 o 
  14   0   6      179.07      107.41    100.62 o 
  15   0   6      150.46      100.92    126.36 o 
  16   0   6     1720.00     1541.34    303.86 o 
 -16   1   6       56.41       56.54    129.32 o 
 -15   1   6     1770.19     2007.26    186.10 o 
 -14   1   6       48.69      -83.20     83.20 o 
 -13   1   6      191.37       99.53     66.78 o 
 -12   1   6     5283.18     5305.26    131.43 o 
 -11   1   6     6839.42     6908.85    146.04 o 
 -10   1   6     3063.45     3212.41    108.92 o 
  -9   1   6     3034.79     3076.35    100.32 o 
  -8   1   6      114.89      144.66     46.02 o 
  -7   1   6     7798.43     8074.26    137.64 o 
  -6   1   6       25.97      -35.32     35.32 o 
  -5   1   6     3958.68     4422.61     89.86 o 
  -4   1   6     1156.81     1118.43     44.71 o 
  -3   1   6     8588.13     8772.19    127.71 o 
  -2   1   6     1311.07     1303.95     40.96 o 
  -1   1   6     3163.38     3042.06     96.63 o 
   0   1   6     6656.04     6664.89    109.41 o 
   1   1   6      166.72      173.10     21.42 o 
   2   1   6    19196.44    19507.71    223.24 o 
   3   1   6    15626.07    16197.99    239.48 o 
   4   1   6      248.79      241.12     33.31 o 
   5   1   6      842.59      953.03     47.48 o 
   6   1   6     7597.58     7681.21    141.17 o 
   7   1   6    15337.58    15130.69    241.96 o 
   8   1   6      160.58      105.60     41.80 o 
   9   1   6      397.65      413.94     52.55 o 
  10   1   6       84.58       80.90     48.67 o 
  11   1   6     2801.54     2873.35    104.21 o 
  12   1   6      122.15       67.00     57.84 o 
  13   1   6       30.48       -4.62     62.26 o 
  14   1   6     1434.24     1578.47    105.61 o 
  15   1   6       63.04      -90.06     90.06 o 
  16   1   6       18.93     -131.74    197.37 o 
 -16   2   6     2474.04     2581.47    219.63 o 
 -15   2   6     2860.14     2837.91    149.06 o 
 -14   2   6     1986.77     2255.33    130.14 o 
 -13   2   6     2026.76     2020.56    119.34 o 
 -12   2   6      222.55      188.75     58.21 o 
 -11   2   6    27325.01    27781.15    408.74 o 
 -10   2   6     4704.12     4869.01    127.60 o 
  -9   2   6      200.80      244.75     51.32 o 
  -8   2   6      557.40      617.57     52.67 o 
  -7   2   6      242.53      249.46     41.99 o 
  -6   2   6    36583.37    37166.71    430.46 o 
  -5   2   6     6489.88     7150.33    109.03 o 
  -4   2   6    10485.14    10457.86    147.28 o 
  -3   2   6        4.50       11.76     25.62 o 
  -2   2   6       25.30      -11.45     30.10 o 
  -1   2   6     3781.50     3686.44     91.86 o 
   0   2   6      250.99      447.42     28.85 o 
   1   2   6      220.70      281.05     34.28 o 
   2   2   6    20568.41    21605.00    333.86 o 
   3   2   6     6333.42     6600.25     91.31 o 
   4   2   6      872.35      931.06     33.49 o 
   5   2   6      818.50      878.56     33.59 o 
   6   2   6    33435.73    33713.21    481.38 o 
   7   2   6     6729.37     6457.24    111.98 o 
   8   2   6       18.42       15.41     40.07 o 
   9   2   6     1516.69     1444.09     71.61 o 
  10   2   6     2467.45     2556.89     95.72 o 
  11   2   6     6531.52     6258.26    150.18 o 
  12   2   6      589.65      523.18     68.29 o 
  13   2   6     6335.81     6437.71    179.04 o 
  14   2   6      121.66       61.84    103.02 o 
  15   2   6      131.54       38.81     86.79 o 
  16   2   6      194.84      159.07     97.82 o 
 -16   3   6       94.46      173.13    107.62 o 
 -15   3   6      406.68      515.33    104.43 o 
 -14   3   6      410.86      294.04     88.72 o 
 -13   3   6      758.73      701.58     90.65 o 
 -12   3   6      114.95       62.37     69.83 o 
 -11   3   6       10.07       -3.39     60.56 o 
 -10   3   6    37354.36    37564.06    484.28 o 
  -9   3   6      253.13      489.88     50.22 o 
  -8   3   6     3643.03     3707.53     88.28 o 
  -7   3   6     2975.75     2878.46     76.10 o 
  -6   3   6     6888.19     6909.95    111.09 o 
  -5   3   6    13803.47    13820.73    230.14 o 
  -4   3   6     2060.75     1861.16     53.49 o 
  -3   3   6      542.42      717.89     36.31 o 
  -2   3   6    10351.17    11057.29    143.73 o 
  -1   3   6     3132.96     2843.29     77.01 o 
   0   3   6     7573.18     7876.74    110.34 o 
   1   3   6     4816.21     5084.16     99.58 o 
   2   3   6    20841.22    21497.76    349.03 o 
   3   3   6     4852.36     5158.48     80.12 o 
   4   3   6     9626.56     9554.90    125.64 o 
   5   3   6      288.83      279.36     29.04 o 
   6   3   6    39266.77    39745.79    474.39 o 
   7   3   6     6350.41     6413.80     99.92 o 
   8   3   6      535.86      604.08     64.81 o 
   9   3   6        6.09      191.37     52.30 o 
  10   3   6     3399.67     3414.27    116.77 o 
  11   3   6     6260.04     6310.47    145.24 o 
  12   3   6     5327.87     5197.81    147.87 o 
  13   3   6     4514.23     4440.54    196.77 o 
  14   3   6      992.33      907.69    105.83 o 
  15   3   6       15.46        3.55     87.23 o 
  16   3   6        3.67      -92.48     92.48 o 
 -16   4   6      464.48      547.91    114.13 o 
 -15   4   6     5977.56     6184.59    209.66 o 
 -14   4   6     1575.38     1557.42    120.44 o 
 -13   4   6     3245.72     3318.21    146.08 o 
 -12   4   6        6.27       11.68     69.07 o 
 -11   4   6    21116.94    21501.11    334.43 o 
 -10   4   6     6239.89     6302.67    147.14 o 
  -9   4   6       74.48        0.29     42.75 o 
  -8   4   6     6833.62     6604.99    130.15 o 
  -7   4   6     7139.40     6937.94    121.67 o 
  -6   4   6       53.54       51.70     30.44 o 
  -5   4   6     3036.51     2860.30     67.37 o 
  -4   4   6        3.29       15.90     26.77 o 
  -3   4   6     5377.51     5665.73     99.56 o 
  -2   4   6      748.94      668.52     38.38 o 
  -1   4   6        7.54       -0.38     26.41 o 
   0   4   6     1037.30     1084.53     42.71 o 
   1   4   6       11.05       -0.01     27.24 o 
   2   4   6       39.48      -17.92     27.15 o 
   3   4   6    12874.01    13512.81    169.22 o 
   4   4   6     3513.98     3311.69     67.20 o 
   5   4   6        3.27      -17.48     26.80 o 
   6   4   6        2.82        8.76     28.61 o 
   7   4   6     6830.25     7115.64    109.87 o 
   8   4   6      807.03      972.55     57.71 o 
   9   4   6      747.54      683.65     57.10 o 
  10   4   6     1135.48     1217.44     71.14 o 
  11   4   6     7238.67     7037.39    172.80 o 
  12   4   6     1765.25     1792.14    115.99 o 
  13   4   6      989.38      935.44    101.61 o 
  14   4   6       68.79      -83.47     83.47 o 
  15   4   6      690.55      600.24    107.53 o 
  16   4   6     1750.26     1741.83    142.02 o 
 -16   5   6     1694.82     1942.67    149.00 o 
 -15   5   6     2115.20     2146.78    144.69 o 
 -14   5   6       12.91       43.96     89.46 o 
 -13   5   6     4212.65     4609.72    172.63 o 
 -12   5   6      354.98      308.23     75.64 o 
 -11   5   6      896.77      893.93     77.54 o 
 -10   5   6    13362.29    13291.13    234.03 o 
  -9   5   6      934.32      938.20     71.18 o 
  -8   5   6     2891.26     2907.04     99.08 o 
  -7   5   6        3.84      -41.10     41.10 o 
  -6   5   6    19430.90    18243.60    232.58 o 
  -5   5   6    25069.36    25321.79    323.41 o 
  -4   5   6     8763.70     8631.29    126.88 o 
  -3   5   6     5944.21     6032.03    108.24 o 
  -2   5   6    13982.60    14450.20    184.17 o 
  -1   5   6     9083.97     9845.67    135.95 o 
   0   5   6    10009.96     9967.49    144.32 o 
   1   5   6      174.54      146.95     29.52 o 
   2   5   6    13020.32    13317.46    172.05 o 
   3   5   6    31885.93    32493.85    373.20 o 
   4   5   6    11585.30    11841.85    181.38 o 
   5   5   6      338.55      334.20     34.21 o 
   6   5   6    25361.26    24954.46    297.64 o 
   7   5   6     4038.63     4064.39     83.29 o 
   8   5   6      908.48      967.42     53.89 o 
   9   5   6     2974.83     3152.90    112.13 o 
  10   5   6      175.20      150.24     72.07 o 
  11   5   6     1110.99     1104.52     98.22 o 
  12   5   6     6809.11     6799.28    203.57 o 
  13   5   6     1826.38     1940.37    128.08 o 
  14   5   6     6025.15     6341.88    210.79 o 
  15   5   6      851.00     1050.66    118.46 o 
  16   5   6        0.37      -59.36    101.95 o 
 -16   6   6       13.95      -91.50    119.81 o 
 -15   6   6      470.27      602.55    114.37 o 
 -14   6   6      322.41      221.88     99.48 o 
 -13   6   6     2193.65     2315.84    162.51 o 
 -12   6   6     1065.54      990.64     95.98 o 
 -11   6   6      537.22      449.54     74.25 o 
 -10   6   6     1063.83     1110.34     81.57 o 
  -9   6   6     1563.03     1859.79     90.06 o 
  -8   6   6      366.15      456.49     62.74 o 
  -7   6   6     3113.49     3036.19    101.56 o 
  -6   6   6     1455.34     1402.31     78.08 o 
  -5   6   6      366.50      328.05     52.22 o 
  -4   6   6    10592.01    10401.37    177.64 o 
  -3   6   6     3749.25     3629.69     81.30 o 
  -2   6   6     8036.91     7700.83    116.53 o 
  -1   6   6    13602.57    13607.47    178.43 o 
   0   6   6     7154.24     7127.68    111.55 o 
   1   6   6    12858.68    12679.99    168.69 o 
   2   6   6        6.06        5.39     30.50 o 
   3   6   6    25296.78    24897.72    297.72 o 
   4   6   6     1113.65     1314.90     51.39 o 
   5   6   6    16446.65    16965.64    215.43 o 
   6   6   6     5462.91     5351.10     98.15 o 
   7   6   6     2222.36     2298.30     71.21 o 
   8   6   6      506.75      417.51     54.77 o 
   9   6   6    13787.69    13539.00    297.71 o 
  10   6   6    19759.23    19084.52    429.04 o 
  11   6   6     2661.37     2505.39    129.03 o 
  12   6   6     4357.05     4415.95    170.77 o 
  13   6   6     1244.50     1269.04    118.50 o 
  14   6   6       93.97       -0.96     92.66 o 
  15   6   6      363.41      238.94    104.79 o 
  16   6   6     3868.42     4006.77    190.61 o 
 -15   7   6     2736.66     2979.64    262.96 o 
 -14   7   6     5298.34     5537.77    225.12 o 
 -13   7   6        9.07      -85.33     85.33 o 
 -12   7   6     1921.40     2018.05    123.18 o 
 -11   7   6     3382.29     3157.28    120.84 o 
 -10   7   6     5853.98     5815.65    152.08 o 
  -9   7   6     3321.98     3204.93    117.50 o 
  -8   7   6    10051.67     9965.60    193.20 o 
  -7   7   6    10828.35    10531.31    195.69 o 
  -6   7   6     2519.17     2405.44     94.67 o 
  -5   7   6     1847.24     1966.83     84.96 o 
  -4   7   6     9514.82     8924.26    165.74 o 
  -3   7   6     3442.15     3229.32     81.98 o 
  -2   7   6      163.71      184.63     31.90 o 
  -1   7   6     1993.34     1869.82     63.61 o 
   0   7   6    18633.52    18366.72    232.18 o 
   1   7   6       74.18       52.86     32.01 o 
   2   7   6    17241.42    17156.39    219.73 o 
   3   7   6     4730.29     5128.95     96.42 o 
   4   7   6      707.82      554.72     42.18 o 
   5   7   6      146.68       97.74     36.12 o 
   6   7   6     5716.93     5694.66    106.18 o 
   7   7   6     3249.65     3102.68     98.37 o 
   8   7   6      702.37      687.48     71.82 o 
   9   7   6     3676.80     3277.36    139.96 o 
  10   7   6     1280.22     1392.89    105.31 o 
  11   7   6     6112.47     5985.90    192.65 o 
  12   7   6     1361.47     1487.92    120.16 o 
  13   7   6     1476.16     1545.48    130.35 o 
  14   7   6      711.34      630.15    113.84 o 
  15   7   6     7981.84     7882.32    252.75 o 
 -15   8   6       45.94      -11.12    105.44 o 
 -14   8   6      408.26      322.07    108.50 o 
 -13   8   6     2910.00     3009.42    158.46 o 
 -12   8   6      384.56      302.52     93.38 o 
 -11   8   6       28.96       43.24     70.08 o 
 -10   8   6        0.41      -64.53     64.53 o 
  -9   8   6        9.68       -4.78     65.45 o 
  -8   8   6    12187.75    11366.05    214.51 o 
  -7   8   6     5734.16     5707.52    145.36 o 
  -6   8   6     4287.29     4107.74    145.81 o 
  -5   8   6     1499.42     1591.35     82.90 o 
  -4   8   6    12158.90    11464.42    202.23 o 
  -3   8   6    12374.05    12866.47    216.46 o 
  -2   8   6      323.69      334.19     35.53 o 
  -1   8   6    19041.18    18295.60    235.28 o 
   0   8   6     9251.71     9184.42    140.13 o 
   1   8   6    12349.85    12669.08    176.70 o 
   2   8   6       88.71      109.11     36.93 o 
   3   8   6    10411.28    10575.35    156.10 o 
   4   8   6      316.09      209.86     40.46 o 
   5   8   6      646.13      727.43     49.86 o 
   6   8   6     7103.34     7232.87    148.38 o 
   7   8   6     3198.30     3316.63    108.20 o 
   8   8   6      818.18      849.26     78.01 o 
   9   8   6     1787.15     1549.85    108.21 o 
  10   8   6     2854.07     2784.13    138.80 o 
  11   8   6      290.31      376.18     93.08 o 
  12   8   6      744.76      980.57    113.71 o 
  13   8   6     2678.51     2681.83    155.61 o 
  14   8   6     2332.02     2517.27    159.71 o 
  15   8   6      337.29       95.15    115.15 o 
 -15   9   6       19.63     -109.85    109.85 o 
 -14   9   6     3160.56     3141.24    234.80 o 
 -13   9   6        4.10      -69.29     97.80 o 
 -12   9   6     1729.94     1554.38    125.85 o 
 -11   9   6     1759.58     1724.14    106.91 o 
 -10   9   6      217.31      123.56     74.46 o 
  -9   9   6       75.70       -1.26     68.86 o 
  -8   9   6    12327.92    12092.06    427.72 o 
  -7   9   6     2584.84     2553.21    108.17 o 
  -6   9   6     1790.53     1817.21     99.42 o 
  -5   9   6      947.14      807.17     86.59 o 
  -4   9   6      186.20      144.78     59.40 o 
  -3   9   6    10878.62     9862.69    189.52 o 
  -2   9   6     5935.92     5674.32    115.17 o 
  -1   9   6     6204.36     5527.72    103.91 o 
   0   9   6     1979.31     2024.65     65.43 o 
   1   9   6     9301.50     8489.58    137.43 o 
   2   9   6    27392.47    27497.40    337.48 o 
   3   9   6      265.74      380.85     44.66 o 
   4   9   6     6737.79     6212.41    147.32 o 
   5   9   6     6447.20     6187.61    140.30 o 
   6   9   6      463.29      473.94     66.17 o 
   7   9   6     1938.39     2107.73     94.79 o 
   8   9   6      232.26      219.38     72.39 o 
   9   9   6       33.39       40.82     75.70 o 
  10   9   6     7103.78     7065.85    214.83 o 
  11   9   6     2802.26     2822.54    149.53 o 
  12   9   6       34.13      -57.10     87.77 o 
  13   9   6     1212.25     1170.37    128.09 o 
  14   9   6       28.78      -31.34    115.54 o 
  15   9   6     1789.00     1745.99    188.88 o 
 -14  10   6        8.69        2.17    110.03 o 
 -13  10   6     2656.37     2918.67    169.04 o 
 -12  10   6     2741.50     2832.81    191.86 o 
 -11  10   6      962.74     1044.58    101.94 o 
 -10  10   6      115.96       40.94     76.41 o 
  -9  10   6     3299.19     3275.76    130.63 o 
  -8  10   6     9550.55     9035.15    206.52 o 
  -7  10   6       59.46      132.53     73.32 o 
  -6  10   6      973.66      957.07     84.85 o 
  -5  10   6     4227.17     3990.60    133.06 o 
  -4  10   6     1354.01     1386.53     88.40 o 
  -3  10   6      303.34      326.94     76.16 o 
  -2  10   6       41.22       13.78     53.41 o 
  -1  10   6     2965.28     3095.00     94.25 o 
   0  10   6     6506.88     6584.74    120.33 o 
   1  10   6      130.30      169.34     41.26 o 
   2  10   6     7064.34     6875.15    125.57 o 
   3  10   6     3474.29     3433.62    109.81 o 
   4  10   6     8117.40     7854.64    162.16 o 
   5  10   6       21.44      -56.72     56.72 o 
   6  10   6     3730.07     3780.84    121.54 o 
   7  10   6     4910.73     4911.17    137.47 o 
   8  10   6       14.91      -39.14     69.16 o 
   9  10   6     6221.38     6362.72    204.72 o 
  10  10   6      613.41      730.80    104.53 o 
  11  10   6     3322.47     3639.65    173.78 o 
  12  10   6       65.88      -93.26     93.26 o 
  13  10   6      588.42      432.37    113.39 o 
  14  10   6       33.45     -104.71    104.71 o 
 -14  11   6      720.18      775.96    195.25 o 
 -13  11   6     1809.87     1841.03    150.52 o 
 -12  11   6      219.29      364.24    110.71 o 
 -11  11   6    10880.20    11054.55    409.51 o 
 -10  11   6      709.36      644.74     94.34 o 
  -9  11   6      488.08      616.39     88.71 o 
  -8  11   6     1351.86     1342.09    100.97 o 
  -7  11   6       25.37        9.92     69.14 o 
  -6  11   6     5017.93     4855.49    150.16 o 
  -5  11   6     7406.32     7025.84    173.20 o 
  -4  11   6     1104.14     1026.81     90.10 o 
  -3  11   6    18805.89    17593.23    322.10 o 
  -2  11   6      944.70      969.93     78.14 o 
  -1  11   6     4011.30     3934.91    122.90 o 
   0  11   6      354.03      325.48     54.73 o 
   1  11   6     4822.76     4597.34    105.00 o 
   2  11   6     9211.33     9148.74    180.68 o 
   3  11   6      154.89      145.59     61.06 o 
   4  11   6     7153.15     6861.04    157.04 o 
   5  11   6     5776.08     5535.51    145.39 o 
   6  11   6     1824.18     2064.60    104.76 o 
   7  11   6     1189.91     1379.28     90.07 o 
   8  11   6      103.30       85.03     73.93 o 
   9  11   6      165.32       93.47     90.81 o 
  10  11   6     1222.16     1223.47    125.07 o 
  11  11   6      846.81      689.17    113.25 o 
  12  11   6        4.57     -101.17    101.17 o 
  13  11   6      425.28      482.00    123.80 o 
  14  11   6      314.50      321.76    184.82 o 
 -13  12   6     3940.41     4093.90    198.45 o 
 -12  12   6       80.65       94.66    107.40 o 
 -11  12   6      822.46     1129.19    116.05 o 
 -10  12   6      816.67      786.58     99.80 o 
  -9  12   6      129.10      284.44     85.44 o 
  -8  12   6       75.28      111.59     77.37 o 
  -7  12   6     3182.23     3316.06    135.63 o 
  -6  12   6       88.49       25.19     73.67 o 
  -5  12   6    10020.05     9466.33    209.37 o 
  -4  12   6     1804.10     1844.61    120.49 o 
  -3  12   6     5068.00     5132.24    147.10 o 
  -2  12   6    15845.06    15327.66    266.75 o 
  -1  12   6      979.75     1052.17     82.92 o 
   0  12   6     2031.24     2222.68    102.74 o 
   1  12   6       58.48       14.12     73.05 o 
   2  12   6      801.62      759.17     75.15 o 
   3  12   6    11633.04    11336.45    236.34 o 
   4  12   6     2533.86     2517.64    108.19 o 
   5  12   6    11396.71    11137.49    252.86 o 
   6  12   6     4995.86     4835.74    143.32 o 
   7  12   6      257.30      250.57     73.25 o 
   8  12   6     2361.16     2454.54    136.76 o 
   9  12   6     1511.20     1636.26    130.89 o 
  10  12   6     1713.36     1492.60    135.62 o 
  11  12   6     2019.22     1893.67    151.65 o 
  12  12   6     7395.19     7479.21    255.28 o 
  13  12   6       53.50     -109.59    109.59 o 
 -12  13   6     2258.16     2436.03    210.55 o 
 -11  13   6     5584.77     5521.23    196.63 o 
 -10  13   6     1023.67     1327.49    122.64 o 
  -9  13   6      492.93      633.98    133.02 o 
  -8  13   6      208.85      167.13     85.83 o 
  -7  13   6      171.94      118.74     84.75 o 
  -6  13   6        6.82        0.96     76.89 o 
  -5  13   6     8853.02     8078.31    198.10 o 
  -4  13   6      419.05      443.05     97.53 o 
  -3  13   6     2119.01     2340.19    112.12 o 
  -2  13   6      600.98      370.04     75.60 o 
  -1  13   6       12.28      -65.40     72.30 o 
   0  13   6      108.41      115.89    104.74 o 
   1  13   6    27646.06    27156.49    501.54 o 
   2  13   6      585.66      527.71     91.56 o 
   3  13   6     6863.49     6946.85    175.34 o 
   4  13   6      584.24      659.86     79.99 o 
   5  13   6     1089.45     1135.59     89.83 o 
   6  13   6    11622.38    11463.07    227.82 o 
   7  13   6    13255.67    13456.31    254.05 o 
   8  13   6     6870.34     6548.63    243.32 o 
   9  13   6      133.78       60.66    100.64 o 
  10  13   6     1962.81     2115.29    152.22 o 
  11  13   6    11199.07    11591.85    333.73 o 
  12  13   6      441.29      543.03    130.39 o 
 -12  14   6     1174.51     1333.02    279.32 o 
 -11  14   6      454.54      558.09    146.40 o 
 -10  14   6      180.76      314.57    184.70 o 
  -9  14   6       25.25      108.34    108.39 o 
  -8  14   6       14.36      -22.51     86.70 o 
  -7  14   6      552.51      670.76     99.90 o 
  -6  14   6     2280.41     2096.75    122.78 o 
  -5  14   6        6.79        8.61    112.22 o 
  -4  14   6      811.25      876.66     93.75 o 
  -3  14   6      539.31      497.79     82.60 o 
  -2  14   6     4493.21     4659.93    160.55 o 
  -1  14   6     8967.70     9046.46    257.67 o 
   0  14   6      134.45      180.82    109.21 o 
   1  14   6     1272.24     1203.85    131.74 o 
   2  14   6     1243.24     1119.42    130.99 o 
   3  14   6     8024.87     7744.30    236.71 o 
   4  14   6      146.86       98.54     86.08 o 
   5  14   6     2040.15     2018.96    109.40 o 
   6  14   6      574.24      528.16     86.62 o 
   7  14   6       10.65      104.53     80.72 o 
   8  14   6      806.02      925.33    123.47 o 
   9  14   6      816.77      880.37    123.34 o 
  10  14   6        8.75       36.48    103.06 o 
  11  14   6       74.51      133.78    114.16 o 
 -11  15   6      165.21       99.19     98.78 o 
 -10  15   6      832.61     1267.19    225.38 o 
  -9  15   6      336.31      535.72    269.59 o 
  -8  15   6      269.76      276.13    112.97 o 
  -7  15   6      703.74      781.59    108.32 o 
  -6  15   6     2150.53     2846.68    180.93 o 
  -5  15   6    17809.26    16656.97    308.39 o 
  -4  15   6      553.96      498.87    125.18 o 
  -3  15   6     1883.88     1765.50    119.94 o 
  -2  15   6     3362.78     3313.89    178.47 o 
  -1  15   6     1085.49     1229.03    214.66 o 
   0  15   6      402.26      507.69    123.25 o 
   1  15   6    22413.79    21143.35    597.59 o 
   2  15   6      238.44      182.11    116.35 o 
   3  15   6       72.53      154.53    115.43 o 
   4  15   6     1502.66     1515.24    147.10 o 
   5  15   6     3337.47     3500.36    161.30 o 
   6  15   6     1702.80     1934.44    126.17 o 
   7  15   6     5669.89     5526.94    209.59 o 
   8  15   6     1798.58     2083.90    135.31 o 
   9  15   6      886.78     1250.71    216.75 o 
  10  15   6     1646.61     1866.34    163.38 o 
  11  15   6     5607.66     6219.39    285.56 o 
 -10  16   6     1953.32     2126.52    144.23 o 
  -9  16   6     1486.73     1804.78    266.86 o 
  -8  16   6     3348.55     3453.18    173.56 o 
  -7  16   6       34.27      217.39    107.71 o 
  -6  16   6     1531.53     1659.98    191.35 o 
  -5  16   6     1538.06     1588.61    124.69 o 
  -4  16   6     1393.77     1367.97    152.50 o 
  -3  16   6     1020.91     1167.55    144.64 o 
  -2  16   6      206.12      308.53    127.24 o 
  -1  16   6     8342.00     8060.42    264.48 o 
   0  16   6      312.57      388.95    130.46 o 
   1  16   6      717.68     1027.28    145.17 o 
   2  16   6     5364.38     5380.51    222.66 o 
   3  16   6     9217.46     8536.48    270.34 o 
   4  16   6      258.37      247.79    124.08 o 
   5  16   6     7122.18     7247.47    249.21 o 
   6  16   6     4670.61     4869.72    188.73 o 
   7  16   6     3835.02     4030.80    176.17 o 
   8  16   6      860.61     1024.60    130.00 o 
   9  16   6     2325.53     2872.76    246.68 o 
  10  16   6      656.51      459.03    181.95 o 
  -8  17   6      841.58      921.21    146.09 o 
  -7  17   6       54.46      317.35    210.20 o 
  -6  17   6       67.27      -20.54     93.77 o 
  -5  17   6     7797.82     7139.53    257.90 o 
  -4  17   6      935.02      878.70    146.44 o 
  -3  17   6      909.79      918.31    164.39 o 
  -2  17   6      671.32      768.50    145.50 o 
  -1  17   6     4927.80     5380.38    230.18 o 
   0  17   6     1835.96     2321.26    178.54 o 
   1  17   6      713.13      907.24    147.07 o 
   2  17   6      405.85      480.47    136.82 o 
   3  17   6     3997.54     4242.02    212.06 o 
   4  17   6     1029.42     1258.63    155.06 o 
   5  17   6      298.72      346.68    153.70 o 
   6  17   6      288.18      366.93    272.08 o 
   7  17   6      243.56      527.38    155.16 o 
   8  17   6      722.76      998.95    204.30 o 
  -7  18   6     3529.46     3801.60    356.47 o 
  -6  18   6      410.44      469.01    156.78 o 
  -5  18   6      395.73      685.49    147.80 o 
  -4  18   6        6.78      145.66    206.44 o 
  -3  18   6     1116.00     1417.96    163.85 o 
  -2  18   6       64.47      271.86    136.81 o 
  -1  18   6      915.22      926.81    154.29 o 
   0  18   6       74.25      107.91    136.96 o 
   1  18   6      558.23      362.07    185.08 o 
   2  18   6     1279.84     1121.90    197.03 o 
   3  18   6      561.97      618.49    147.56 o 
   4  18   6     1492.89     1609.03    170.85 o 
   5  18   6     3360.72     3163.78    202.10 o 
   6  18   6       59.21      240.34    231.48 o 
   7  18   6     1093.52     1250.82    278.81 o 
  -5  19   6       93.01      284.56    172.12 o 
  -4  19   6      936.67     1183.37    169.24 o 
  -3  19   6      267.87      427.74    150.80 o 
  -2  19   6      397.26      369.87    148.45 o 
  -1  19   6        5.16     -139.99    139.99 o 
   0  19   6      774.04      882.95    224.20 o 
   1  19   6      610.99      662.89    226.58 o 
   2  19   6      781.00      781.37    163.67 o 
   3  19   6      191.85      410.71    174.90 o 
   4  19   6       80.77       67.61    245.79 o 
   5  19   6        3.18       75.58    158.56 o 
 -16   1   7      122.48      164.09    131.67 o 
 -15   1   7     1873.30     2021.40    143.76 o 
 -14   1   7     1602.55     1461.62    134.82 o 
 -13   1   7     1549.52     1789.36    102.95 o 
 -12   1   7     4894.98     5099.69    132.54 o 
 -11   1   7       11.44      -35.42     51.28 o 
 -10   1   7     4213.74     4465.17    125.88 o 
  -9   1   7      976.88     1130.99     67.65 o 
  -8   1   7     4145.54     4203.20    103.86 o 
  -7   1   7      249.92      305.26     45.45 o 
  -6   1   7     9670.48     9455.83    147.56 o 
  -5   1   7     4772.29     4773.22     91.75 o 
  -4   1   7     5489.00     5853.63    106.17 o 
  -3   1   7     1878.50     1950.58     49.46 o 
  -2   1   7    21072.40    21140.60    256.98 o 
  -1   1   7    15656.09    16665.76    217.58 o 
   0   1   7     7277.44     7846.25    117.86 o 
   1   1   7    14104.95    13832.97    165.05 o 
   2   1   7     5290.88     5550.88    108.08 o 
   3   1   7    12554.84    13120.92    176.71 o 
   4   1   7       64.69       81.31     31.20 o 
   5   1   7       40.74      -12.53     31.42 o 
   6   1   7      736.34      870.53     49.55 o 
   7   1   7    10116.99     9985.54    176.90 o 
   8   1   7        5.65       -7.73     39.90 o 
   9   1   7     2764.58     2696.61     93.53 o 
  10   1   7     5830.51     5859.04    139.74 o 
  11   1   7     9901.07     9527.98    193.06 o 
  12   1   7     4428.20     4340.31    129.18 o 
  13   1   7     4106.70     4137.39    133.32 o 
  14   1   7      549.74      498.69     86.76 o 
  15   1   7      619.04      689.57    125.39 o 
  16   1   7     1051.76      947.94    186.36 o 
 -16   2   7      346.83      455.68    115.79 o 
 -15   2   7    11310.68    11810.97    294.23 o 
 -14   2   7     2188.12     2335.67    132.28 o 
 -13   2   7     5636.62     5952.97    217.70 o 
 -12   2   7      768.79      991.35     77.48 o 
 -11   2   7     1054.17     1213.21     77.85 o 
 -10   2   7    10570.16    10485.55    185.99 o 
  -9   2   7        5.58      -44.76     44.76 o 
  -8   2   7    18661.79    18666.72    247.13 o 
  -7   2   7      505.61      514.31     43.03 o 
  -6   2   7    27935.29    28200.70    371.26 o 
  -5   2   7      583.29      697.98     41.08 o 
  -4   2   7     6278.90     6266.87    116.08 o 
  -3   2   7     1430.15     1483.74     45.98 o 
  -2   2   7     8503.94     8266.97    128.48 o 
  -1   2   7    20200.58    21055.44    255.98 o 
   0   2   7     7748.56     8630.96    116.24 o 
   1   2   7     6192.95     6474.44     92.40 o 
   2   2   7     8065.17     8225.07    134.93 o 
   3   2   7    11745.96    11596.26    144.26 o 
   4   2   7       10.92       -0.38     24.46 o 
   5   2   7    11446.65    11272.45    160.69 o 
   6   2   7    16878.06    17573.05    297.29 o 
   7   2   7     8377.13     8765.47    161.37 o 
   8   2   7       44.36       91.98     42.57 o 
   9   2   7     3722.42     3709.93    106.75 o 
  10   2   7     5900.69     6092.38    142.92 o 
  11   2   7     3016.19     3020.29    123.51 o 
  12   2   7     4123.89     4173.23    127.59 o 
  13   2   7     3262.49     3141.70    132.05 o 
  14   2   7      163.10      105.67    104.41 o 
  15   2   7     1480.10     1384.14    119.80 o 
  16   2   7      123.57       99.92     96.57 o 
 -16   3   7       52.07     -101.59    101.59 o 
 -15   3   7     3285.91     3285.22    159.86 o 
 -14   3   7      112.64      103.35     86.50 o 
 -13   3   7     1507.42     1707.84    137.74 o 
 -12   3   7      201.54      163.75     65.18 o 
 -11   3   7    13937.15    14571.95    249.64 o 
 -10   3   7      603.21      521.15     64.90 o 
  -9   3   7     3709.95     3647.81     95.60 o 
  -8   3   7     5436.47     5686.73    119.76 o 
  -7   3   7      264.03      328.88     37.92 o 
  -6   3   7     2100.61     2068.55     60.75 o 
  -5   3   7       29.96       16.72     28.14 o 
  -4   3   7    19542.10    20581.83    250.32 o 
  -3   3   7     2796.14     3098.49     65.64 o 
  -2   3   7     2159.76     2343.38     59.45 o 
  -1   3   7     4544.00     4407.97     78.70 o 
   0   3   7      992.93     1213.48     43.35 o 
   1   3   7      532.54      580.59     32.86 o 
   2   3   7      189.07      215.69     27.72 o 
   3   3   7      677.75      753.79     34.43 o 
   4   3   7       82.70       50.40     25.20 o 
   5   3   7    14675.88    14889.42    183.66 o 
   6   3   7      695.54      672.23     35.61 o 
   7   3   7      276.76      422.26     34.51 o 
   8   3   7     3760.19     3616.74    108.10 o 
   9   3   7     2564.40     2311.97     95.89 o 
  10   3   7     9859.90     9877.13    209.39 o 
  11   3   7     2838.32     2829.49    100.74 o 
  12   3   7      116.90       28.19     61.08 o 
  13   3   7      389.40      353.89     87.90 o 
  14   3   7     1893.22     2057.35    130.99 o 
  15   3   7     2593.52     2670.78    149.94 o 
  16   3   7        0.39        2.09     96.18 o 
 -16   4   7     1647.48     1649.82    158.49 o 
 -15   4   7      611.45      388.93    103.69 o 
 -14   4   7     1717.68     1895.40    140.59 o 
 -13   4   7    18122.98    18247.56    452.17 o 
 -12   4   7     5264.27     5283.08    143.16 o 
 -11   4   7     2814.29     2767.73    108.67 o 
 -10   4   7    13397.25    13554.16    233.37 o 
  -9   4   7        9.54      -23.13     51.23 o 
  -8   4   7     1843.64     1996.75     68.72 o 
  -7   4   7      907.66      929.51     47.39 o 
  -6   4   7    49501.55    48810.69    558.68 o 
  -5   4   7     1405.74     1500.91     53.59 o 
  -4   4   7     2593.75     2728.73     81.50 o 
  -3   4   7     2336.00     2293.46     58.97 o 
  -2   4   7      317.38      252.27     31.29 o 
  -1   4   7     7300.97     7531.65    111.72 o 
   0   4   7    43772.26    46174.82    568.51 o 
   1   4   7    47638.79    48573.13    550.66 o 
   2   4   7    57593.81    59089.10    649.72 o 
   3   4   7      304.95      364.81     31.92 o 
   4   4   7      793.99      810.35     38.03 o 
   5   4   7     3026.39     3380.39     70.05 o 
   6   4   7    22983.75    23429.45    278.76 o 
   7   4   7    24285.43    24481.82    291.70 o 
   8   4   7    11296.47    11437.05    200.72 o 
   9   4   7     2354.88     2389.12     90.09 o 
  10   4   7     4721.10     4818.05    134.06 o 
  11   4   7     3786.22     3699.61    124.91 o 
  12   4   7      190.25      190.11     78.15 o 
  13   4   7     1642.86     1658.07    120.05 o 
  14   4   7     8293.47     8449.19    241.56 o 
  15   4   7      533.92      438.08    102.82 o 
  16   4   7      794.07      813.62    121.24 o 
 -16   5   7     3731.93     3999.54    359.75 o 
 -15   5   7     1454.40     1543.48    131.84 o 
 -14   5   7      488.82      516.21    103.62 o 
 -13   5   7      135.80      -64.88    172.74 o 
 -12   5   7       22.91       20.51     66.01 o 
 -11   5   7     8481.73     8497.47    181.21 o 
 -10   5   7     1954.36     2050.37     96.37 o 
  -9   5   7     2620.99     2630.12    101.81 o 
  -8   5   7      611.85      619.15     63.67 o 
  -7   5   7      895.77      902.89     58.48 o 
  -6   5   7     1076.96     1051.31     49.99 o 
  -5   5   7    18716.44    18702.11    250.52 o 
  -4   5   7     2620.27     2830.81     68.50 o 
  -3   5   7      519.01      537.51     37.17 o 
  -2   5   7     3004.51     2933.41     68.84 o 
  -1   5   7      103.58      103.93     29.79 o 
   0   5   7      896.89      878.26     40.29 o 
   1   5   7    59462.14    63444.77    702.98 o 
   2   5   7     6116.14     6386.46    102.22 o 
   3   5   7     7828.43     7801.34    115.90 o 
   4   5   7     6954.82     6950.26    108.25 o 
   5   5   7     7615.40     7629.12    115.44 o 
   6   5   7      317.69      372.02     38.11 o 
   7   5   7     8326.75     8254.41    126.99 o 
   8   5   7    11591.83    11268.72    199.53 o 
   9   5   7      715.87      803.50     61.95 o 
  10   5   7     9122.31     9589.59    238.55 o 
  11   5   7       58.13        3.95     68.71 o 
  12   5   7     1676.53     1700.73    118.65 o 
  13   5   7     1936.70     2149.95    130.69 o 
  14   5   7      165.21      154.86    110.24 o 
  15   5   7      474.72      502.67    116.07 o 
  16   5   7     1213.59     1172.55    172.39 o 
 -16   6   7      703.67      691.18    167.20 o 
 -15   6   7      245.17      120.34    103.03 o 
 -14   6   7      180.77      110.43     97.18 o 
 -13   6   7        3.49      -28.54    102.79 o 
 -12   6   7     4747.99     4765.34    144.40 o 
 -11   6   7     2891.47     2912.63    188.58 o 
 -10   6   7    13311.74    12873.09    271.44 o 
  -9   6   7       66.47       60.24     59.89 o 
  -8   6   7      491.29      440.13     63.44 o 
  -7   6   7     3594.21     3489.19    109.42 o 
  -6   6   7    21463.30    20252.62    301.65 o 
  -5   6   7      119.74      170.34     30.12 o 
  -4   6   7     6800.19     6153.11    127.12 o 
  -3   6   7      485.34      592.38     40.31 o 
  -2   6   7     2658.59     2620.20     67.18 o 
  -1   6   7      223.42      252.18     32.40 o 
   0   6   7    30655.59    30903.53    361.39 o 
   1   6   7    39567.07    42261.71    481.42 o 
   2   6   7    16368.18    16053.84    205.09 o 
   3   6   7      209.93      345.14     37.54 o 
   4   6   7     9078.79     9261.49    135.74 o 
   5   6   7     4957.02     4963.21     93.11 o 
   6   6   7     6117.76     6014.41    105.92 o 
   7   6   7      335.23      390.09     43.89 o 
   8   6   7    15899.99    15673.89    320.04 o 
   9   6   7       30.99      116.85     69.33 o 
  10   6   7       57.63      -49.68     67.73 o 
  11   6   7     1690.49     1702.79    115.31 o 
  12   6   7     2543.01     2399.39    137.25 o 
  13   6   7        8.40      -85.41     85.41 o 
  14   6   7     1324.47     1443.11    166.29 o 
  15   6   7     1502.74     1716.90    138.88 o 
 -15   7   7      107.99       75.24    122.02 o 
 -14   7   7      525.41      308.28    126.94 o 
 -13   7   7       20.02      -59.26    108.42 o 
 -12   7   7     1602.07     1681.41    103.39 o 
 -11   7   7      307.12      244.92     94.22 o 
 -10   7   7     5559.99     5522.17    148.29 o 
  -9   7   7      132.75      205.89     67.17 o 
  -8   7   7     1011.97     1024.10     90.74 o 
  -7   7   7    14574.67    14761.27    246.52 o 
  -6   7   7     1140.37     1128.13     73.48 o 
  -5   7   7     9937.93     9495.96    181.12 o 
  -4   7   7     3319.72     3166.23    101.71 o 
  -3   7   7     5793.13     5600.83    115.18 o 
  -2   7   7    12221.39    12418.03    170.62 o 
  -1   7   7     7540.52     7322.41    117.08 o 
   0   7   7     2786.33     2966.33     73.63 o 
   1   7   7    13713.53    13849.19    186.01 o 
   2   7   7     3752.57     3418.63     79.51 o 
   3   7   7    12387.68    12288.11    170.64 o 
   4   7   7    25600.28    25868.11    313.54 o 
   5   7   7     9428.62     9466.75    143.13 o 
   6   7   7      519.57      502.61     45.49 o 
   7   7   7     2226.89     2226.68     86.01 o 
   8   7   7      395.40      358.23     82.28 o 
   9   7   7      100.60      195.28     73.43 o 
  10   7   7    14660.93    14205.15    654.70 o 
  11   7   7     8415.86     8269.00    232.14 o 
  12   7   7     4487.52     4589.26    179.06 o 
  13   7   7      153.04      125.56     94.29 o 
  14   7   7     1404.43     1275.62    129.24 o 
  15   7   7      220.23      106.55    107.66 o 
 -15   8   7      122.89      170.30    114.90 o 
 -14   8   7      703.40      681.89    115.67 o 
 -13   8   7     6588.36     6521.21    261.01 o 
 -12   8   7       54.75        7.38     76.51 o 
 -11   8   7     7443.65     7308.07    180.85 o 
 -10   8   7     2938.98     2856.60    118.09 o 
  -9   8   7      131.27       87.51     69.48 o 
  -8   8   7       38.47       32.06     66.21 o 
  -7   8   7       66.57       82.29     63.03 o 
  -6   8   7       35.62       42.76     57.23 o 
  -5   8   7       28.35       37.00     55.76 o 
  -4   8   7    13639.23    12700.98    218.48 o 
  -3   8   7     9713.97     9047.25    169.87 o 
  -2   8   7      295.04      313.23     36.59 o 
  -1   8   7    10785.31    11396.60    163.26 o 
   0   8   7    10375.13    10506.07    154.75 o 
   1   8   7    21244.35    20434.73    259.15 o 
   2   8   7    10563.47    10251.27    152.83 o 
   3   8   7     2256.01     2259.36     71.87 o 
   4   8   7     9832.01     9709.67    149.82 o 
   5   8   7       77.91       41.48     39.88 o 
   6   8   7     7286.97     7163.96    146.12 o 
   7   8   7    27429.79    27005.27    383.51 o 
   8   8   7      570.99      559.19     83.87 o 
   9   8   7      862.02     1013.80     99.55 o 
  10   8   7     1636.41     1915.26    122.36 o 
  11   8   7    10976.23    10557.47    272.90 o 
  12   8   7     3403.68     3427.27    164.50 o 
  13   8   7      378.15      455.44    105.35 o 
  14   8   7     1051.73     1203.93    130.81 o 
  15   8   7     1192.11     1198.24    139.96 o 
 -15   9   7      224.80      340.66    187.62 o 
 -14   9   7        5.44       11.69    126.44 o 
 -13   9   7      102.16      -91.49    117.30 o 
 -12   9   7     3169.97     3249.14    150.87 o 
 -11   9   7      607.76      690.41     91.56 o 
 -10   9   7      413.50      464.79     82.49 o 
  -9   9   7     3201.71     3099.40    123.95 o 
  -8   9   7       20.26       58.94     69.13 o 
  -7   9   7       12.97      -13.91     63.38 o 
  -6   9   7      208.15      155.15     64.88 o 
  -5   9   7     4525.23     4410.07    132.26 o 
  -4   9   7      134.97       98.53     72.89 o 
  -3   9   7      996.80     1020.92     70.02 o 
  -2   9   7       28.31      -16.82     38.45 o 
  -1   9   7       42.95       13.52     35.41 o 
   0   9   7     2627.46     2718.33     76.53 o 
   1   9   7      810.12      817.29     50.33 o 
   2   9   7     6106.39     6054.64    113.63 o 
   3   9   7     1534.72     1511.16     64.07 o 
   4   9   7     6013.82     6053.54    116.82 o 
   5   9   7    10438.57    10274.30    187.64 o 
   6   9   7      538.15      520.70     65.58 o 
   7   9   7      117.92      230.73     66.37 o 
   8   9   7      475.37      552.10     91.03 o 
   9   9   7     9430.94     9374.22    259.31 o 
  10   9   7      102.72       76.92     87.18 o 
  11   9   7     5753.64     5541.37    198.43 o 
  12   9   7      425.51      375.78    103.24 o 
  13   9   7     2095.11     2055.09    148.26 o 
  14   9   7     1230.45     1191.36    138.32 o 
 -14  10   7     1296.85     1606.90    208.56 o 
 -13  10   7     3800.92     3733.69    228.11 o 
 -12  10   7      153.20      232.11     95.16 o 
 -11  10   7       14.21      -79.45     79.45 o 
 -10  10   7      824.46      855.36     96.73 o 
  -9  10   7     2423.51     2407.34    116.11 o 
  -8  10   7      178.28      181.51     75.64 o 
  -7  10   7     3344.31     3220.45    126.52 o 
  -6  10   7        9.46       21.06     66.53 o 
  -5  10   7     8128.97     7606.32    176.02 o 
  -4  10   7    11720.92    10759.78    248.03 o 
  -3  10   7     5144.08     4889.78    132.91 o 
  -2  10   7     1105.03     1345.84     79.62 o 
  -1  10   7     9094.48     8656.13    167.11 o 
   0  10   7        1.81      -39.67     39.67 o 
   1  10   7    22639.83    22844.43    293.66 o 
   2  10   7     6578.15     6292.90    120.81 o 
   3  10   7    15558.84    15662.55    254.77 o 
   4  10   7     3877.00     3630.29    146.23 o 
   5  10   7       20.97      -37.59     56.73 o 
   6  10   7    11882.37    11391.53    209.33 o 
   7  10   7      157.68      126.72     66.62 o 
   8  10   7     6441.65     6379.74    172.29 o 
   9  10   7     1320.77     1240.45    112.25 o 
  10  10   7      105.70        3.69     89.29 o 
  11  10   7       62.49       74.80     95.57 o 
  12  10   7      278.25      330.23    110.98 o 
  13  10   7     1725.78     1660.19    149.05 o 
  14  10   7      311.12       65.69    116.14 o 
 -14  11   7      876.13      652.06    132.74 o 
 -13  11   7      787.16      732.11    127.09 o 
 -12  11   7        6.14      -24.21    100.02 o 
 -11  11   7       15.71       83.80     99.59 o 
 -10  11   7     4389.36     4423.03    157.14 o 
  -9  11   7    11836.21    11434.54    250.32 o 
  -8  11   7      353.78      437.12    104.00 o 
  -7  11   7     1081.52     1099.45     94.97 o 
  -6  11   7     7363.03     6987.59    175.46 o 
  -5  11   7      464.03      495.47     83.88 o 
  -4  11   7     6989.54     6512.36    182.78 o 
  -3  11   7     1181.39     1276.94     85.80 o 
  -2  11   7     5636.66     5663.10    146.39 o 
  -1  11   7     6647.25     6568.89    155.38 o 
   0  11   7     8740.29     8635.68    162.39 o 
   1  11   7      622.77      644.26     82.84 o 
   2  11   7      521.40      558.53     73.97 o 
   3  11   7    18101.22    17945.60    416.28 o 
   4  11   7      128.35       58.81     62.03 o 
   5  11   7       92.93      108.33     66.27 o 
   6  11   7     3986.69     3777.33    125.53 o 
   7  11   7     5000.88     5280.72    144.88 o 
   8  11   7      437.86      509.44     86.03 o 
   9  11   7      224.77      235.19     95.94 o 
  10  11   7      227.80      259.10    101.88 o 
  11  11   7      232.47      107.47     99.52 o 
  12  11   7     1365.62     1316.04    139.49 o 
  13  11   7      647.65      475.31    125.90 o 
 -13  12   7       44.48      108.54    110.01 o 
 -12  12   7     1082.02     1177.29    133.25 o 
 -11  12   7      748.90     1042.63    167.98 o 
 -10  12   7     3241.50     3386.38    145.73 o 
  -9  12   7     6166.10     6113.71    179.62 o 
  -8  12   7      330.46      431.56     88.14 o 
  -7  12   7        0.80       61.89     75.23 o 
  -6  12   7     3371.05     3560.44    138.63 o 
  -5  12   7     3589.82     3498.87    150.20 o 
  -4  12   7     2655.81     2682.80    115.34 o 
  -3  12   7     3362.95     3148.27    123.47 o 
  -2  12   7      597.71      577.47     76.77 o 
  -1  12   7     1321.31     1370.38     89.05 o 
   0  12   7      921.73      910.27     79.58 o 
   1  12   7    13473.69    12840.64    254.99 o 
   2  12   7     2414.34     2410.95    107.49 o 
   3  12   7      675.31      740.68     77.65 o 
   4  12   7     5159.57     4940.40    141.65 o 
   5  12   7        9.80      -24.39     66.71 o 
   6  12   7     9875.46     9755.95    203.90 o 
   7  12   7     1691.60     1796.48    101.13 o 
   8  12   7     1085.77     1087.57    101.81 o 
   9  12   7       86.13      -25.09     92.45 o 
  10  12   7      185.13      178.85    140.63 o 
  11  12   7     2012.38     1890.12    148.92 o 
  12  12   7      290.29      440.21    123.35 o 
  13  12   7      324.14      159.26    119.96 o 
 -12  13   7      519.05      724.35    168.03 o 
 -11  13   7      644.29      923.50    119.06 o 
 -10  13   7     2202.42     2512.95    140.45 o 
  -9  13   7     2454.10     2709.55    136.26 o 
  -8  13   7     1478.29     1485.79    113.63 o 
  -7  13   7        4.53      -35.23     88.01 o 
  -6  13   7        2.91      146.19     82.47 o 
  -5  13   7     6086.23     5507.24    183.03 o 
  -4  13   7     1372.76     1403.78     98.37 o 
  -3  13   7    10359.74    10068.38    212.16 o 
  -2  13   7     5957.29     5857.43    159.92 o 
  -1  13   7      385.44      312.94     81.67 o 
   0  13   7     4822.82     4730.63    190.11 o 
   1  13   7      499.33      501.92    111.13 o 
   2  13   7     1985.02     2064.18    140.48 o 
   3  13   7      933.61      984.69     99.76 o 
   4  13   7     1403.65     1471.31    109.07 o 
   5  13   7     1031.78     1134.25     90.68 o 
   6  13   7     7280.14     7304.41    176.86 o 
   7  13   7     2056.66     2387.69    116.95 o 
   8  13   7       13.38      106.05     92.60 o 
   9  13   7     2526.04     2622.94    160.56 o 
  10  13   7      992.08     1064.01    128.55 o 
  11  13   7      330.81      306.53    117.78 o 
  12  13   7      683.79      635.46    131.63 o 
 -12  14   7      231.90      690.37    247.96 o 
 -11  14   7     2633.95     3126.11    204.93 o 
 -10  14   7      320.12      474.88    158.62 o 
  -9  14   7       39.21      373.17    152.45 o 
  -8  14   7      198.41      335.59    108.47 o 
  -7  14   7     1920.47     1924.42    155.25 o 
  -6  14   7     1718.79     1533.15    172.30 o 
  -5  14   7    10321.80     9711.71    218.03 o 
  -4  14   7     5157.02     4916.32    155.61 o 
  -3  14   7    15720.64    14959.57    277.70 o 
  -2  14   7     5257.02     4947.58    165.04 o 
  -1  14   7     1987.96     2416.05    156.05 o 
   0  14   7      348.08      387.79    113.67 o 
   1  14   7     2050.30     2297.32    152.43 o 
   2  14   7      976.83     1065.60    127.79 o 
   3  14   7    19087.56    18068.49    382.11 o 
   4  14   7     2918.68     2837.60    139.19 o 
   5  14   7     6295.01     6546.68    172.63 o 
   6  14   7      313.01      292.09     82.34 o 
   7  14   7     9003.24     8979.74    234.97 o 
   8  14   7      514.85      615.55    115.64 o 
   9  14   7     1992.70     2130.88    154.13 o 
  10  14   7     2539.06     2700.86    173.74 o 
  11  14   7     2210.18     2761.30    180.59 o 
 -11  15   7       42.83      441.95    208.41 o 
 -10  15   7      370.84      845.35    300.97 o 
  -9  15   7       31.68      149.49    201.95 o 
  -8  15   7     1240.95     1482.24    122.64 o 
  -7  15   7      438.39      550.44    112.75 o 
  -6  15   7     2504.74     2652.14    131.18 o 
  -5  15   7     7312.04     7366.70    194.93 o 
  -4  15   7       53.84      -59.10     77.37 o 
  -3  15   7       32.79       54.15    122.64 o 
  -2  15   7     2395.73     2468.10    254.55 o 
  -1  15   7    12350.50    12288.83    312.78 o 
   0  15   7     1387.92     1489.12    147.53 o 
   1  15   7      101.98      274.60    116.65 o 
   2  15   7     3287.86     3535.43    180.21 o 
   3  15   7    10829.18    10773.49    307.67 o 
   4  15   7      204.37      378.54    123.49 o 
   5  15   7      478.69      705.47    110.12 o 
   6  15   7     2336.91     2543.62    144.64 o 
   7  15   7      290.43      445.07     93.40 o 
   8  15   7      176.73      278.52    134.36 o 
   9  15   7      991.32     1485.05    144.12 o 
  10  15   7      686.12      543.96    128.43 o 
 -10  16   7     1500.29     1804.21    179.45 o 
  -9  16   7      613.43     1154.88    302.11 o 
  -8  16   7      236.91      366.17    112.37 o 
  -7  16   7     2746.87     2892.99    151.54 o 
  -6  16   7        3.92      -52.24     83.80 o 
  -5  16   7     5129.52     4893.78    180.96 o 
  -4  16   7     1407.51     1652.92    154.12 o 
  -3  16   7      408.26      408.02    129.66 o 
  -2  16   7     2559.76     2602.11    176.63 o 
  -1  16   7     6743.68     6928.48    247.48 o 
   0  16   7      614.38      682.59    137.51 o 
   1  16   7      371.59      502.02    131.57 o 
   2  16   7     1268.39     1368.18    151.44 o 
   3  16   7      410.12      459.13    155.03 o 
   4  16   7     1580.36     1619.74    157.93 o 
   5  16   7     1980.05     2297.35    168.65 o 
   6  16   7      287.33      340.57    132.38 o 
   7  16   7        1.81      272.96    115.19 o 
   8  16   7     1139.90     1523.50    239.05 o 
   9  16   7     2283.06     3074.44    476.22 o 
  -8  17   7     3353.69     3409.98    231.20 o 
  -7  17   7     2937.19     3080.12    206.02 o 
  -6  17   7     4037.80     4030.80    175.83 o 
  -5  17   7       17.94       -6.61    129.46 o 
  -4  17   7     2816.33     2713.85    184.99 o 
  -3  17   7       42.95      194.23    127.13 o 
  -2  17   7       36.35      145.09    129.87 o 
  -1  17   7    14118.32    13884.50    352.78 o 
   0  17   7     1973.42     2078.44    178.22 o 
   1  17   7      187.78       20.89    126.17 o 
   2  17   7       22.57       23.24    124.67 o 
   3  17   7    11284.46    11433.90    356.83 o 
   4  17   7       86.84      152.75    126.84 o 
   5  17   7     1475.72     1749.28    214.13 o 
   6  17   7     1946.06     1954.43    170.65 o 
   7  17   7       32.67      411.51    265.34 o 
   8  17   7      226.44      173.75    306.88 o 
  -7  18   7      575.29     1248.51    357.76 o 
  -6  18   7     3275.01     3221.15    203.06 o 
  -5  18   7      482.43      797.30    184.84 o 
  -4  18   7      109.33      287.17    138.73 o 
  -3  18   7      620.82      809.16    152.29 o 
  -2  18   7       23.56      107.63    130.64 o 
  -1  18   7     1331.91     1435.05    165.37 o 
   0  18   7      432.85      523.03    146.68 o 
   1  18   7      168.14      175.00    137.90 o 
   2  18   7      355.29      355.71    143.77 o 
   3  18   7      350.14      568.10    146.73 o 
   4  18   7     1351.93     1516.15    166.01 o 
   5  18   7       19.58      181.00    175.57 o 
   6  18   7      713.75      786.28    152.85 o 
   7  18   7        1.17        0.92    271.73 o 
  -4  19   7     5074.30     4875.33    240.15 o 
  -3  19   7      848.96     1042.50    166.44 o 
  -2  19   7      182.44      193.68    143.53 o 
  -1  19   7      214.25      184.09    145.85 o 
   0  19   7     2691.37     2787.07    204.79 o 
   1  19   7      659.65      843.63    164.36 o 
   2  19   7      868.35      698.23    156.13 o 
   3  19   7        9.11      -23.88    137.38 o 
   4  19   7     2736.91     3229.76    212.07 o 
 -15   0   8     4589.98     4993.05    402.09 o 
 -14   0   8     2167.97     2150.02    180.07 o 
 -13   0   8     1093.35     1180.56    222.16 o 
 -12   0   8        5.13       64.32     99.18 o 
 -11   0   8       28.85      -16.63     83.24 o 
 -10   0   8     3237.48     3259.03    146.91 o 
  -9   0   8      377.06      445.07     79.89 o 
  -8   0   8    34074.54    36241.16    659.07 o 
  -7   0   8     1164.84     1225.58     89.97 o 
  -6   0   8     3787.10     3632.20    265.15 o 
  -5   0   8     2507.08     2661.35     94.98 o 
  -4   0   8      437.87      533.39     47.11 o 
  -3   0   8     6868.55     7089.48    152.52 o 
  -2   0   8    13160.48    13330.28    565.20 o 
  -1   0   8    20082.95    22356.91    483.54 o 
   0   0   8      626.54      781.82     84.27 o 
   1   0   8     8744.25     8771.54    169.79 o 
   2   0   8      161.19       77.60     38.65 o 
   3   0   8    26225.55    27809.37    558.30 o 
   4   0   8       15.77       -6.66     43.64 o 
   5   0   8     7627.62     7954.63    243.95 o 
   6   0   8    18016.69    17746.09    389.19 o 
   7   0   8      445.44      466.98     64.51 o 
   8   0   8     7086.68     6677.59    197.54 o 
   9   0   8     2681.63     2338.26    126.91 o 
  10   0   8     2527.82     2218.12    130.72 o 
  11   0   8     7191.78     7239.97    231.76 o 
  12   0   8        2.43      193.57     83.22 o 
  13   0   8    15465.60    15249.29    671.79 o 
  14   0   8     1487.46     1400.20    136.67 o 
  15   0   8      636.63      549.37    155.14 o 
  16   0   8     2433.96     2307.87    349.76 o 
 -15   1   8     1327.61     1712.73    137.51 o 
 -14   1   8     1787.80     1763.03    167.15 o 
 -13   1   8      426.17      297.92    107.11 o 
 -12   1   8        4.22       -4.11     61.02 o 
 -11   1   8     5947.25     6156.65    152.64 o 
 -10   1   8      788.28      790.78     70.36 o 
  -9   1   8      322.98      404.45     54.80 o 
  -8   1   8     7939.17     8285.31    148.15 o 
  -7   1   8      292.24      236.50     48.08 o 
  -6   1   8      562.11      598.48     46.36 o 
  -5   1   8     1181.94     1081.72     47.60 o 
  -4   1   8     3163.28     3342.21     70.47 o 
  -3   1   8     2354.16     2366.31     55.84 o 
  -2   1   8     1011.58     1080.05     40.49 o 
  -1   1   8       30.60      -47.57     47.57 o 
   0   1   8       17.24        3.76     36.39 o 
   1   1   8        5.01      -22.23     22.23 o 
   2   1   8     1678.68     1965.54     48.88 o 
   3   1   8    11985.22    11835.80    163.62 o 
   4   1   8      373.61      356.60     37.92 o 
   5   1   8      240.13      228.05     37.13 o 
   6   1   8      291.81      398.84     42.49 o 
   7   1   8    12491.85    12768.08    214.69 o 
   8   1   8      581.38      670.10     54.74 o 
   9   1   8      703.56      732.00     58.30 o 
  10   1   8      447.53      569.99     61.59 o 
  11   1   8      167.83      147.41     58.03 o 
  12   1   8      572.58      540.55     68.66 o 
  13   1   8      157.38      164.21     67.41 o 
  14   1   8     2995.02     2904.62    134.47 o 
  15   1   8      252.69      190.30     99.87 o 
  16   1   8       54.13      -19.71    135.18 o 
 -16   2   8      206.60      115.67    176.26 o 
 -15   2   8     5944.14     6485.76    229.74 o 
 -14   2   8      574.91      497.80     94.24 o 
 -13   2   8     8014.93     8273.87    260.04 o 
 -12   2   8      440.26      368.98     70.55 o 
 -11   2   8        1.53       -7.89     55.00 o 
 -10   2   8     1563.16     1702.30     76.77 o 
  -9   2   8      183.73      198.96     47.22 o 
  -8   2   8    15410.26    15345.26    226.95 o 
  -7   2   8     1444.88     1573.93     63.58 o 
  -6   2   8     6612.14     6837.08    124.12 o 
  -5   2   8      395.51      387.81     38.86 o 
  -4   2   8     4004.05     3860.27     80.00 o 
  -3   2   8     1121.37     1144.76     48.19 o 
  -2   2   8     8647.73     8156.62    115.33 o 
  -1   2   8    31974.52    32845.96    435.57 o 
   0   2   8     3821.51     3934.99     79.89 o 
   1   2   8       10.43        5.36     24.69 o 
   2   2   8      218.22      306.07     27.14 o 
   3   2   8     1271.83     1376.99     44.01 o 
   4   2   8     7155.28     7401.65    108.57 o 
   5   2   8    28587.53    28428.42    517.02 o 
   6   2   8     6063.96     6226.34    127.19 o 
   7   2   8    20181.43    19825.49    308.12 o 
   8   2   8     6263.69     6494.58    179.80 o 
   9   2   8     1168.12     1098.58     66.73 o 
  10   2   8     3522.14     3487.64    111.37 o 
  11   2   8     8731.01     8534.92    181.82 o 
  12   2   8      525.36      563.49     70.29 o 
  13   2   8      682.17      578.23     82.06 o 
  14   2   8      749.74      765.90    124.20 o 
  15   2   8      620.21      477.85    100.36 o 
  16   2   8      143.73      266.60    102.00 o 
 -16   3   8      189.38       82.62    181.77 o 
 -15   3   8      924.74      994.72    114.95 o 
 -14   3   8    12312.41    12827.65    334.17 o 
 -13   3   8      139.48      157.08     89.84 o 
 -12   3   8      841.73      965.22     90.11 o 
 -11   3   8     4648.69     4440.22    128.09 o 
 -10   3   8    19346.12    19486.92    287.30 o 
  -9   3   8     3811.40     3829.97     93.11 o 
  -8   3   8     2077.27     2097.98     69.82 o 
  -7   3   8     2001.85     1735.79     61.62 o 
  -6   3   8    15025.58    15320.79    202.50 o 
  -5   3   8    24139.57    23981.55    289.65 o 
  -4   3   8     2992.94     2883.49     65.17 o 
  -3   3   8     3687.14     3708.94    102.77 o 
  -2   3   8     2430.52     2362.81     60.83 o 
  -1   3   8     1552.16     1668.55     53.60 o 
   0   3   8    14146.40    14222.13    202.67 o 
   1   3   8    11081.24    11817.47    151.44 o 
   2   3   8    60616.03    62740.23    740.88 o 
   3   3   8     4798.37     5105.18     82.32 o 
   4   3   8    19631.33    20241.16    239.21 o 
   5   3   8      302.47      299.14     42.82 o 
   6   3   8     9925.27    10190.47    143.79 o 
   7   3   8      413.70      473.83     39.98 o 
   8   3   8     1249.29     1329.23     73.40 o 
   9   3   8     9480.48     9312.01    221.14 o 
  10   3   8    10827.05    10825.61    224.42 o 
  11   3   8      112.07       79.19     54.06 o 
  12   3   8      775.85      776.87     79.46 o 
  13   3   8      124.88       73.56     78.81 o 
  14   3   8      867.64      866.25    106.17 o 
  15   3   8      636.05      564.17    103.81 o 
  16   3   8       74.85      109.49     99.04 o 
 -16   4   8       72.66       98.27    151.26 o 
 -15   4   8     4429.56     4437.83    181.25 o 
 -14   4   8     1363.56     1308.73    137.37 o 
 -13   4   8      371.34      382.09    101.64 o 
 -12   4   8      148.99      167.34     67.57 o 
 -11   4   8     4137.14     4170.94    126.11 o 
 -10   4   8       11.75       -1.92     58.20 o 
  -9   4   8      649.78      661.58     66.43 o 
  -8   4   8     3177.27     3235.51     83.18 o 
  -7   4   8     3367.39     3180.22     99.19 o 
  -6   4   8     3739.40     3748.61    116.15 o 
  -5   4   8     7904.07     7984.19    123.26 o 
  -4   4   8      314.54      245.64     33.25 o 
  -3   4   8    10836.37    11242.70    152.36 o 
  -2   4   8     7582.14     8070.95    119.12 o 
  -1   4   8     3092.05     3166.10     70.13 o 
   0   4   8        2.35      -10.87     29.43 o 
   1   4   8      306.01      278.92     31.82 o 
   2   4   8     8377.69     8872.23    123.91 o 
   3   4   8     2999.47     3083.63     66.82 o 
   4   4   8     2962.08     2743.28     64.00 o 
   5   4   8     7264.25     7646.33    113.21 o 
   6   4   8     2877.42     3087.66     70.75 o 
   7   4   8    15363.05    15093.10    215.37 o 
   8   4   8       46.54       62.45     43.57 o 
   9   4   8     7152.91     6898.85    147.65 o 
  10   4   8       61.90       18.63     50.50 o 
  11   4   8     1531.93     1696.14     93.44 o 
  12   4   8     8152.58     8138.64    246.32 o 
  13   4   8      368.56      391.96     91.89 o 
  14   4   8      278.53      392.50     96.11 o 
  15   4   8      183.49      196.20     98.31 o 
  16   4   8       48.02      -95.42     95.42 o 
 -16   5   8     1571.00     1592.64    207.58 o 
 -15   5   8      202.86      243.48    101.02 o 
 -14   5   8     2963.37     3124.53    185.10 o 
 -13   5   8      182.78      183.59    100.70 o 
 -12   5   8     5232.59     5157.64    161.62 o 
 -11   5   8      511.90      479.16     71.79 o 
 -10   5   8    18525.34    18077.02    292.35 o 
  -9   5   8     3509.18     3553.47    114.89 o 
  -8   5   8      608.96      553.11     79.17 o 
  -7   5   8     3811.77     3827.36     99.66 o 
  -6   5   8    22320.04    21535.20    287.40 o 
  -5   5   8    25093.53    25852.06    315.26 o 
  -4   5   8    34644.71    34229.52    453.96 o 
  -3   5   8     5463.79     5298.53     93.73 o 
  -2   5   8    15687.34    16102.42    210.58 o 
  -1   5   8     8097.98     8186.11    122.60 o 
   0   5   8     7592.36     7668.91    116.13 o 
   1   5   8    11248.27    11758.89    158.00 o 
   2   5   8    55023.77    55563.88    619.49 o 
   3   5   8     8825.97     8539.19    125.10 o 
   4   5   8    16068.95    16964.66    212.65 o 
   5   5   8     8397.02     8474.90    125.66 o 
   6   5   8    11589.82    11004.83    153.56 o 
   7   5   8      190.38      165.70     40.07 o 
   8   5   8     4466.47     4329.42    137.05 o 
   9   5   8     4461.97     4359.01    117.75 o 
  10   5   8       99.85      123.80     69.84 o 
  11   5   8      923.57      914.65     94.42 o 
  12   5   8     5455.60     5606.43    186.44 o 
  13   5   8     4335.33     4185.25    167.12 o 
  14   5   8      540.14      461.88    113.95 o 
  15   5   8      162.30      219.26    101.06 o 
  16   5   8      141.14      -52.47    102.87 o 
 -16   6   8     1564.33     1530.00    209.90 o 
 -15   6   8       91.28      109.84    136.52 o 
 -14   6   8      247.21      152.42    130.03 o 
 -13   6   8     2493.91     2374.49    159.53 o 
 -12   6   8       13.13        4.69     81.90 o 
 -11   6   8       43.94      -24.78     63.88 o 
 -10   6   8        2.71      -21.86     63.40 o 
  -9   6   8      708.54      673.03     72.57 o 
  -8   6   8     8290.25     7963.08    167.13 o 
  -7   6   8     2737.49     2901.34    103.38 o 
  -6   6   8     1832.77     1889.91     80.42 o 
  -5   6   8       42.72       49.66     32.48 o 
  -4   6   8     1676.00     1711.14     67.46 o 
  -3   6   8     2963.14     2927.92     71.14 o 
  -2   6   8    11554.84    11671.64    162.02 o 
  -1   6   8    60493.92    60754.65    681.13 o 
   0   6   8     1095.14     1067.62     47.69 o 
   1   6   8       57.34       69.78     33.02 o 
   2   6   8     1389.04     1351.41     51.92 o 
   3   6   8     4187.62     4185.45     86.05 o 
   4   6   8     4512.61     4722.78     91.50 o 
   5   6   8    21449.47    21337.50    263.97 o 
   6   6   8    41300.86    41271.86    476.12 o 
   7   6   8    12797.02    13246.31    183.41 o 
   8   6   8      122.70      103.72     49.65 o 
   9   6   8     1114.25     1144.91     93.88 o 
  10   6   8     1324.92     1490.27    106.82 o 
  11   6   8      515.38      489.15     86.62 o 
  12   6   8    11781.38    11384.02    283.70 o 
  13   6   8      401.63      264.89     95.28 o 
  14   6   8     2188.06     2176.30    151.32 o 
  15   6   8       54.55       40.14    102.30 o 
 -15   7   8     1629.80     1939.00    171.49 o 
 -14   7   8       18.69      -88.18    118.49 o 
 -13   7   8      118.41       99.82    104.96 o 
 -12   7   8       32.61      -39.15     73.44 o 
 -11   7   8      122.76       95.02     78.28 o 
 -10   7   8     5140.68     5101.92    145.80 o 
  -9   7   8        0.78      -60.09     60.09 o 
  -8   7   8      152.50       57.10     63.01 o 
  -7   7   8     5601.72     5337.92    138.61 o 
  -6   7   8     2648.33     2371.28     96.60 o 
  -5   7   8     9312.82     8766.91    169.60 o 
  -4   7   8    19488.52    18886.42    310.40 o 
  -3   7   8     6561.69     6616.96    118.95 o 
  -2   7   8      364.64      544.82     41.01 o 
  -1   7   8     7738.71     7846.44    124.86 o 
   0   7   8     2633.62     2261.30     67.38 o 
   1   7   8     7119.61     7312.04    118.97 o 
   2   7   8     2657.31     2662.04     73.27 o 
   3   7   8     6475.75     6547.86    112.71 o 
   4   7   8     2155.47     2159.97     69.84 o 
   5   7   8     1424.83     1482.70     59.60 o 
   6   7   8     4202.04     3957.85     92.40 o 
   7   7   8     7354.82     7842.69    152.38 o 
   8   7   8     1411.04     1464.49    100.69 o 
   9   7   8      339.46      347.07     94.34 o 
  10   7   8       32.54       28.53     74.55 o 
  11   7   8     8079.46     8477.86    288.72 o 
  12   7   8     1267.20     1405.79    120.61 o 
  13   7   8      259.58       58.06    107.99 o 
  14   7   8        0.47      -76.94     95.76 o 
  15   7   8      572.21      504.14    120.48 o 
 -15   8   8      229.58       -7.83    237.76 o 
 -14   8   8      512.03      478.68    152.42 o 
 -13   8   8        9.52     -104.88    104.88 o 
 -12   8   8      574.84      526.72     89.33 o 
 -11   8   8        4.95      -23.82     74.25 o 
 -10   8   8       23.44      -28.28     68.87 o 
  -9   8   8      576.49      636.15     94.70 o 
  -8   8   8     9114.34     8935.90    189.99 o 
  -7   8   8       93.39       -0.25     62.25 o 
  -6   8   8        9.11      -57.66     57.66 o 
  -5   8   8      645.89      673.01     70.07 o 
  -4   8   8       54.84       55.34     59.31 o 
  -3   8   8     1562.54     1717.58     77.99 o 
  -2   8   8    10616.02    11168.63    163.05 o 
  -1   8   8    13247.00    13665.02    189.02 o 
   0   8   8     1065.54     1135.60     51.23 o 
   1   8   8    17329.91    17802.14    233.58 o 
   2   8   8      100.30      107.93     38.21 o 
   3   8   8     5782.50     6125.21    113.32 o 
   4   8   8     8463.94     8165.56    134.54 o 
   5   8   8       81.60       85.30     41.68 o 
   6   8   8    13079.81    13307.58    219.83 o 
   7   8   8     1986.62     2066.90     87.80 o 
   8   8   8      306.02      298.54     76.76 o 
   9   8   8      472.23      573.48     89.75 o 
  10   8   8      915.05      785.56     96.78 o 
  11   8   8     5626.83     5200.96    185.77 o 
  12   8   8      938.05     1058.26    117.99 o 
  13   8   8      934.07      806.33    117.38 o 
  14   8   8      398.55      523.83    114.96 o 
  15   8   8     2951.42     3154.36    180.27 o 
 -15   9   8      306.88      526.02    335.07 o 
 -14   9   8       54.78       28.19    135.21 o 
 -13   9   8     1688.97     1863.57    178.93 o 
 -12   9   8      875.33      869.86     98.18 o 
 -11   9   8     3534.85     3487.64    170.65 o 
 -10   9   8     5758.71     5428.45    158.34 o 
  -9   9   8      196.08      255.04     76.57 o 
  -8   9   8       69.27        6.73     67.85 o 
  -7   9   8     5853.32     5572.83    150.67 o 
  -6   9   8      532.26      504.92     73.52 o 
  -5   9   8    43800.09    42320.96    580.85 o 
  -4   9   8     2912.95     2803.54    102.11 o 
  -3   9   8    10896.15    10635.61    195.50 o 
  -2   9   8    12622.68    12228.24    192.35 o 
  -1   9   8    14991.31    14822.21    205.35 o 
   0   9   8    11714.54    10797.44    163.09 o 
   1   9   8    11524.08    11274.01    168.04 o 
   2   9   8      696.91      698.13     58.25 o 
   3   9   8        8.56      -40.78     40.78 o 
   4   9   8     5718.91     5647.46    116.21 o 
   5   9   8     8989.29     8790.93    169.31 o 
   6   9   8     5553.61     5562.84    136.53 o 
   7   9   8     7190.11     7062.97    156.84 o 
   8   9   8     2625.84     2559.27    133.39 o 
   9   9   8     5605.22     5493.71    189.61 o 
  10   9   8       37.47      141.80     88.10 o 
  11   9   8     9436.84     9650.48    270.31 o 
  12   9   8      449.05      429.36    104.66 o 
  13   9   8       55.14      -97.34     97.34 o 
  14   9   8      239.08      149.40    110.19 o 
 -14  10   8      177.96      218.34    112.44 o 
 -13  10   8      199.87      251.53    129.06 o 
 -12  10   8     3151.36     3025.75    140.27 o 
 -11  10   8       34.23       31.84     84.80 o 
 -10  10   8      325.61      236.14     82.77 o 
  -9  10   8        1.29       -1.89     71.31 o 
  -8  10   8      145.71      180.67     74.45 o 
  -7  10   8     3889.76     3494.54    131.90 o 
  -6  10   8      966.97     1029.62     90.24 o 
  -5  10   8     3584.13     3755.50    147.33 o 
  -4  10   8      143.89      112.90     62.66 o 
  -3  10   8     3924.94     3841.48    119.78 o 
  -2  10   8      364.35      428.81     65.99 o 
  -1  10   8     2585.50     2675.04     89.60 o 
   0  10   8     9195.95     9129.08    150.09 o 
   1  10   8      143.24      153.20     44.43 o 
   2  10   8     3378.32     3378.75     91.57 o 
   3  10   8     2694.70     2646.87     88.17 o 
   4  10   8     8707.36     8550.96    172.83 o 
   5  10   8     1414.20     1641.28     86.77 o 
   6  10   8     1729.57     1690.30     90.94 o 
   7  10   8    11612.96    11340.08    211.48 o 
   8  10   8      399.09      321.54     85.79 o 
   9  10   8      276.29      220.50     89.53 o 
  10  10   8     1156.76     1064.62    116.47 o 
  11  10   8     4989.29     4851.03    214.39 o 
  12  10   8      138.48       35.80    101.80 o 
  13  10   8       24.72      -94.46    104.31 o 
  14  10   8     2020.27     1990.48    184.84 o 
 -14  11   8       24.73      150.55    285.50 o 
 -13  11   8       81.12      465.66    154.33 o 
 -12  11   8       16.20      -37.55     84.68 o 
 -11  11   8     7082.50     7325.57    198.58 o 
 -10  11   8     4854.60     5011.52    165.09 o 
  -9  11   8     6175.92     5976.20    170.91 o 
  -8  11   8     3394.40     3279.76    132.12 o 
  -7  11   8       98.78      167.59     75.18 o 
  -6  11   8     1319.29     1266.31     97.85 o 
  -5  11   8    26842.11    24863.13    450.90 o 
  -4  11   8        7.69      -62.40     62.40 o 
  -3  11   8       22.01       32.95     62.76 o 
  -2  11   8      160.20       68.82     62.98 o 
  -1  11   8    13534.80    12950.96    234.40 o 
   0  11   8    20969.30    20413.61    294.38 o 
   1  11   8     3060.70     3223.38     92.44 o 
   2  11   8     3509.85     3654.03    133.99 o 
   3  11   8      944.76     1183.02     85.19 o 
   4  11   8       34.49      -35.55     60.98 o 
   5  11   8     1560.82     1693.53     92.67 o 
   6  11   8      982.88     1020.78     81.72 o 
   7  11   8      836.17      795.24     81.40 o 
   8  11   8     3143.00     3161.60    154.87 o 
   9  11   8     4670.82     4543.91    181.62 o 
  10  11   8      185.37      158.73     99.79 o 
  11  11   8      304.14      235.92    105.21 o 
  12  11   8        0.53      -69.92     99.41 o 
  13  11   8      130.25      -71.57    108.25 o 
 -13  12   8      196.30     1250.99    368.21 o 
 -12  12   8        7.00      148.62    116.21 o 
 -11  12   8      460.54      634.90     99.31 o 
 -10  12   8      408.73      441.78     94.87 o 
  -9  12   8     2482.70     2679.40    131.74 o 
  -8  12   8     1151.48     1244.93    104.46 o 
  -7  12   8       37.20       56.19     75.36 o 
  -6  12   8    15622.89    14718.21    430.25 o 
  -5  12   8     3261.18     3019.56    122.94 o 
  -4  12   8     2471.89     2470.23    130.96 o 
  -3  12   8        6.26        7.73     67.04 o 
  -2  12   8      229.29      103.13     68.88 o 
  -1  12   8     2486.99     2449.29    109.79 o 
   0  12   8       62.25       76.84     63.96 o 
   1  12   8    26709.71    25794.27    421.45 o 
   2  12   8      457.18      506.26     69.99 o 
   3  12   8     3720.16     3701.72    129.00 o 
   4  12   8     6374.68     6390.91    183.55 o 
   5  12   8     1060.68     1146.02     85.45 o 
   6  12   8     1019.99      981.78     86.23 o 
   7  12   8      422.12      359.41     75.91 o 
   8  12   8     8036.82     7934.11    281.04 o 
   9  12   8      945.11      970.99    121.51 o 
  10  12   8     5063.45     4974.64    202.27 o 
  11  12   8      898.42      956.34    149.33 o 
  12  12   8       56.61     -106.53    106.53 o 
  13  12   8      124.01      144.29    120.22 o 
 -12  13   8      661.08     1084.86    161.19 o 
 -11  13   8      951.50     1369.77    150.81 o 
 -10  13   8       24.71      114.75    111.12 o 
  -9  13   8    10070.49     9648.27    229.80 o 
  -8  13   8     2067.17     2288.38    146.36 o 
  -7  13   8      277.77      293.56    160.31 o 
  -6  13   8        2.49       -9.84     85.48 o 
  -5  13   8     7719.35     7389.60    182.28 o 
  -4  13   8      497.18      392.80     79.93 o 
  -3  13   8    13070.87    12703.39    245.90 o 
  -2  13   8      607.18      499.72     79.90 o 
  -1  13   8      308.66      236.38     74.41 o 
   0  13   8     1078.25      995.84    124.58 o 
   1  13   8     3475.03     3640.30    170.18 o 
   2  13   8     1593.40     1572.51    131.14 o 
   3  13   8     3246.98     3110.52    142.72 o 
   4  13   8     4555.27     4563.25    139.42 o 
   5  13   8     3316.18     3591.47    130.14 o 
   6  13   8       56.39       18.53     72.40 o 
   7  13   8    24467.88    23930.31    446.85 o 
   8  13   8     3453.80     3547.58    173.63 o 
   9  13   8      315.19      295.53    110.18 o 
  10  13   8        4.99       30.27    101.51 o 
  11  13   8     1572.06     1498.20    145.47 o 
  12  13   8        4.72      -92.86    151.32 o 
 -11  14   8      925.12      877.16    208.96 o 
 -10  14   8        0.68       91.73    187.95 o 
  -9  14   8       43.29       99.68     92.94 o 
  -8  14   8     1267.77     1434.24    126.75 o 
  -7  14   8     1297.22     1440.13    126.64 o 
  -6  14   8     1683.83     1746.57    113.58 o 
  -5  14   8        5.22      107.51     80.18 o 
  -4  14   8     2358.16     2508.54    122.29 o 
  -3  14   8     1907.41     2002.08    111.75 o 
  -2  14   8       21.97      -74.38     74.38 o 
  -1  14   8     9984.38     9536.36    264.44 o 
   0  14   8     3843.51     3582.12    177.18 o 
   1  14   8     7000.08     7143.38    228.97 o 
   2  14   8     1495.41     1635.98    136.86 o 
   3  14   8       84.80      154.58    107.51 o 
   4  14   8      142.86       63.70     91.54 o 
   5  14   8      147.06       65.35     75.49 o 
   6  14   8     1123.04     1049.19     97.00 o 
   7  14   8     1344.19     1470.14    117.80 o 
   8  14   8     3708.89     4126.24    188.69 o 
   9  14   8      916.45     1090.77    130.99 o 
  10  14   8      678.23      752.63    129.45 o 
  11  14   8      193.83      413.40    131.58 o 
 -10  15   8      734.38     1294.85    321.90 o 
  -9  15   8     3804.01     3885.80    178.34 o 
  -8  15   8       28.34       68.23    164.26 o 
  -7  15   8     7306.97     7257.29    198.68 o 
  -6  15   8     2778.03     2685.72    162.91 o 
  -5  15   8     5645.60     5374.87    169.95 o 
  -4  15   8      944.40      990.52    109.00 o 
  -3  15   8     6331.44     5946.73    186.74 o 
  -2  15   8     2212.42     2461.60    164.46 o 
  -1  15   8     6375.12     6366.59    275.67 o 
   0  15   8     5395.99     5390.09    215.36 o 
   1  15   8    15688.75    15031.98    349.53 o 
   2  15   8     2508.40     2642.85    167.53 o 
   3  15   8       76.62      230.86    115.95 o 
   4  15   8     5305.23     5199.30    213.04 o 
   5  15   8      204.94      224.72     98.81 o 
   6  15   8      409.22      576.68    140.35 o 
   7  15   8    11210.30    11003.54    264.80 o 
   8  15   8      234.59      391.74    123.16 o 
   9  15   8       10.15      179.28    229.57 o 
  10  15   8       15.77      -41.36    174.77 o 
  -9  16   8       29.54      293.05    158.30 o 
  -8  16   8     2048.25     2302.28    185.84 o 
  -7  16   8     3172.21     3478.18    151.88 o 
  -6  16   8      551.42      754.84    120.15 o 
  -5  16   8     2221.28     2525.05    145.63 o 
  -4  16   8     1964.55     1925.11    162.65 o 
  -3  16   8     3786.83     3685.50    193.74 o 
  -2  16   8     1376.53     1594.23    157.33 o 
  -1  16   8    13982.28    13423.04    340.49 o 
   0  16   8     2771.41     2800.52    181.04 o 
   1  16   8      355.95      374.66    125.90 o 
   2  16   8     1088.82     1168.51    146.37 o 
   3  16   8    13016.93    13004.92    386.51 o 
   4  16   8     3128.08     3336.81    187.57 o 
   5  16   8     2849.02     3095.25    181.44 o 
   6  16   8     1001.47     1211.65    143.39 o 
   7  16   8      985.77     1324.24    204.99 o 
   8  16   8      444.23      710.00    270.56 o 
   9  16   8      921.75     1030.77    218.32 o 
  -8  17   8       14.40      155.24    112.86 o 
  -7  17   8      992.98     1152.13    163.23 o 
  -6  17   8       15.66       60.25    102.09 o 
  -5  17   8     1673.27     1808.12    166.07 o 
  -4  17   8     3634.97     3943.96    206.19 o 
  -3  17   8        6.73      104.57    124.39 o 
  -2  17   8      899.65      969.12    151.76 o 
  -1  17   8     3190.04     3630.90    204.66 o 
   0  17   8        8.84      -14.23    143.37 o 
   1  17   8      517.81      437.14    136.87 o 
   2  17   8     1604.22     1895.31    168.98 o 
   3  17   8     1306.11     1287.70    155.56 o 
   4  17   8      174.05      247.42    163.51 o 
   5  17   8        2.03      -98.04    213.33 o 
   6  17   8       12.79       44.37    131.13 o 
   7  17   8      342.68      683.60    276.67 o 
   8  17   8     2727.43     2908.59    225.48 o 
  -6  18   8       11.46      223.30    201.47 o 
  -5  18   8      566.29      609.98    206.69 o 
  -4  18   8       66.63       66.33    128.17 o 
  -3  18   8     1442.49     1591.94    167.98 o 
  -2  18   8      186.18       42.97    133.26 o 
  -1  18   8      550.33      771.70    149.55 o 
   0  18   8      225.68      436.62    142.50 o 
   1  18   8      228.34       60.43    135.92 o 
   2  18   8        3.29       51.85    129.77 o 
   3  18   8     4003.30     3959.59    216.50 o 
   4  18   8        2.06      155.12    132.18 o 
   5  18   8      375.47      568.40    189.88 o 
   6  18   8        7.45      100.88    169.18 o 
  -4  19   8      466.35      715.28    189.66 o 
  -3  19   8      294.16      325.20    229.23 o 
  -2  19   8        1.20      -11.22    138.48 o 
  -1  19   8      291.65      216.26    146.66 o 
   0  19   8     1269.50     1358.83    176.81 o 
   1  19   8       85.28      -48.87    140.27 o 
   2  19   8      362.82      471.75    228.47 o 
   3  19   8        0.25      163.21    142.23 o 
   4  19   8     1292.18     1661.79    178.19 o 
 -15   1   9      106.36      125.77    154.23 o 
 -14   1   9     1621.20     1682.68    144.55 o 
 -13   1   9      352.32      289.85     87.50 o 
 -12   1   9      558.43      561.98     70.54 o 
 -11   1   9     3861.57     3959.43    126.21 o 
 -10   1   9       19.67      -52.77     52.77 o 
  -9   1   9       99.46       32.93     55.22 o 
  -8   1   9      792.31      829.43     55.89 o 
  -7   1   9     4892.63     4782.77    108.74 o 
  -6   1   9     1790.23     1821.05     61.54 o 
  -5   1   9     1460.30     1370.26     57.50 o 
  -4   1   9     1338.12     1199.45     45.83 o 
  -3   1   9     1565.79     1444.15     46.56 o 
  -2   1   9     2592.76     2633.58     68.12 o 
  -1   1   9     3420.65     3399.06    148.07 o 
   0   1   9     4940.49     4573.87     79.65 o 
   1   1   9     2872.92     2789.22     65.21 o 
   2   1   9      108.64       75.40     23.92 o 
   3   1   9     4371.82     4403.35     72.07 o 
   4   1   9     2163.57     2333.98     90.53 o 
   5   1   9     1926.46     2010.23     71.31 o 
   6   1   9     1591.11     1560.25     67.74 o 
   7   1   9    33386.27    33168.21    483.34 o 
   8   1   9     4838.92     4539.20    131.65 o 
   9   1   9     1227.71     1428.38     80.47 o 
  10   1   9      738.42      953.35     69.79 o 
  11   1   9     1330.10     1376.74     81.19 o 
  12   1   9    12185.61    11872.50    231.92 o 
  13   1   9    10003.89     9608.89    208.53 o 
  14   1   9        0.17      -55.10     74.47 o 
  15   1   9     2105.78     2157.29    148.85 o 
  16   1   9      602.70      489.86    160.08 o 
 -16   2   9     2310.48     2477.70    275.40 o 
 -15   2   9     2372.37     2162.83    251.53 o 
 -14   2   9      320.62      209.47    133.98 o 
 -13   2   9       34.48       35.88     69.63 o 
 -12   2   9      308.74      318.36     67.93 o 
 -11   2   9      322.02      360.30     61.83 o 
 -10   2   9    14972.29    15100.68    219.03 o 
  -9   2   9     1165.38     1044.33     57.44 o 
  -8   2   9     5850.58     5752.89    110.41 o 
  -7   2   9     1271.15     1269.75     59.46 o 
  -6   2   9       20.96       16.69     34.75 o 
  -5   2   9        4.09      -18.88     29.90 o 
  -4   2   9     7447.49     7653.52    125.51 o 
  -3   2   9      925.71     1008.53     44.33 o 
  -2   2   9     9634.33     9847.12    133.89 o 
  -1   2   9    59895.39    61093.85    674.91 o 
   0   2   9     1577.97     1645.32     49.70 o 
   1   2   9    20667.60    21322.79    249.05 o 
   2   2   9    16941.99    17751.73    280.36 o 
   3   2   9     9518.56    10291.01    159.77 o 
   4   2   9     4946.70     5425.88    103.50 o 
   5   2   9      356.57      466.82     44.02 o 
   6   2   9    54884.99    55769.45    853.19 o 
   7   2   9      905.24     1018.92     59.32 o 
   8   2   9     6597.80     6281.42    138.41 o 
   9   2   9     9440.84     9123.58    180.14 o 
  10   2   9     3662.86     3462.16    112.04 o 
  11   2   9     3793.12     3820.06    120.60 o 
  12   2   9     1654.87     1776.74     95.76 o 
  13   2   9     3808.73     4013.62    245.13 o 
  14   2   9       13.29      -96.70     96.70 o 
  15   2   9      687.46      796.84    107.79 o 
  16   2   9        1.91      -68.39    113.56 o 
 -16   3   9       40.31      -61.51    175.34 o 
 -15   3   9     2796.39     3233.39    233.14 o 
 -14   3   9       42.77      -85.94     99.37 o 
 -13   3   9      537.89      593.99     85.33 o 
 -12   3   9       44.58      233.01     67.19 o 
 -11   3   9       31.05        4.75     70.75 o 
 -10   3   9      875.47      990.94     71.19 o 
  -9   3   9     1080.55     1062.99     64.84 o 
  -8   3   9    31035.42    31287.59    404.82 o 
  -7   3   9     3693.57     3827.53     91.37 o 
  -6   3   9    10020.54    10500.98    163.74 o 
  -5   3   9      243.52      459.20     36.51 o 
  -4   3   9     2342.01     2148.14     59.19 o 
  -3   3   9     2503.71     2463.13     62.59 o 
  -2   3   9    16826.50    17555.88    217.13 o 
  -1   3   9    52992.27    56056.67    623.18 o 
   0   3   9       11.93      855.67     98.16 o 
   1   3   9    42848.60    45549.21    509.75 o 
   2   3   9     3341.57     3568.39     68.41 o 
   3   3   9     5680.41     6095.58     92.37 o 
   4   3   9     2166.78     2041.39     55.02 o 
   5   3   9    41388.72    42371.87    502.72 o 
   6   3   9      864.26      986.45     40.20 o 
   7   3   9     4534.83     4189.91    105.12 o 
   8   3   9     4056.02     3943.56    106.23 o 
   9   3   9     7440.97     7350.70    171.91 o 
  10   3   9     3152.80     2856.94    100.98 o 
  11   3   9     8347.73     8284.99    174.84 o 
  12   3   9       21.46       35.95     63.86 o 
  13   3   9     2067.82     2312.52    131.07 o 
  14   3   9       72.02       68.12     84.10 o 
  15   3   9       21.78       50.25    109.85 o 
  16   3   9      670.62      557.87    204.51 o 
 -16   4   9     3050.60     3277.83    251.60 o 
 -15   4   9     2217.25     2318.51    227.21 o 
 -14   4   9     2205.76     2452.18    209.06 o 
 -13   4   9      409.83      343.52     81.36 o 
 -12   4   9     4102.24     3868.94    128.68 o 
 -11   4   9      129.31      103.33     62.26 o 
 -10   4   9    47911.75    47235.50    640.63 o 
  -9   4   9     6392.38     6472.50    145.93 o 
  -8   4   9     5211.23     4883.12    102.11 o 
  -7   4   9     2024.85     2019.71     68.32 o 
  -6   4   9    17720.93    17677.49    229.98 o 
  -5   4   9     2076.18     2287.98     64.41 o 
  -4   4   9    19507.33    19218.27    239.34 o 
  -3   4   9    15298.33    14184.33    184.91 o 
  -2   4   9     8929.97     8996.49    130.66 o 
  -1   4   9     5823.04     5763.31    103.35 o 
   0   4   9    63717.20    66676.54    737.46 o 
   1   4   9    14639.91    15980.60    199.70 o 
   2   4   9    59829.05    63593.96    701.08 o 
   3   4   9    12348.83    12963.95    167.62 o 
   4   4   9        5.15      -11.77     29.07 o 
   5   4   9     3089.04     3095.66     69.28 o 
   6   4   9    82928.64    85203.73    934.23 o 
   7   4   9        6.94       25.13     41.57 o 
   8   4   9       23.47      -14.48     42.83 o 
   9   4   9     3711.29     3696.13    116.05 o 
  10   4   9      188.16      220.84     56.62 o 
  11   4   9     1199.20     1168.62     83.83 o 
  12   4   9     2704.21     2707.52    133.48 o 
  13   4   9     8425.51     8618.07    239.47 o 
  14   4   9       33.69       60.86     87.45 o 
  15   4   9      624.33      613.14    109.38 o 
  16   4   9      455.11      402.10    112.60 o 
 -16   5   9      403.05      397.12    173.52 o 
 -15   5   9     3976.31     3888.57    257.11 o 
 -14   5   9      931.69     1121.76    166.17 o 
 -13   5   9     2837.01     2868.11    133.94 o 
 -12   5   9      567.67      607.37     80.26 o 
 -11   5   9      825.55      743.10    104.42 o 
 -10   5   9     4035.37     4042.78    125.41 o 
  -9   5   9       46.44       16.66     57.04 o 
  -8   5   9     5670.53     5788.52    203.08 o 
  -7   5   9       17.37      -28.66     44.15 o 
  -6   5   9     1865.48     1833.88     64.24 o 
  -5   5   9     1997.34     2208.59     69.80 o 
  -4   5   9      622.72      691.13     41.07 o 
  -3   5   9       59.00       -3.61     31.67 o 
  -2   5   9    16045.70    16264.18    209.39 o 
  -1   5   9     1000.10     1024.51     45.22 o 
   0   5   9    15422.41    15777.14    202.10 o 
   1   5   9       12.15       21.08     31.70 o 
   2   5   9      252.80      230.79     34.88 o 
   3   5   9    20042.10    19330.62    303.15 o 
   4   5   9     3855.07     3885.92     79.58 o 
   5   5   9     1744.63     1741.55     59.86 o 
   6   5   9     8404.80     8505.68    129.00 o 
   7   5   9      146.19      113.09     53.10 o 
   8   5   9     2340.16     2302.15    102.26 o 
   9   5   9      187.92      191.75     52.53 o 
  10   5   9     1840.34     1927.35     97.90 o 
  11   5   9     6050.53     5963.12    185.23 o 
  12   5   9     1162.67     1241.35    108.18 o 
  13   5   9        4.88      -77.91     77.91 o 
  14   5   9     2729.14     2451.37    146.82 o 
  15   5   9     1836.89     2011.29    143.98 o 
  16   5   9      913.23      840.66    187.40 o 
 -15   6   9      311.09      337.71    158.34 o 
 -14   6   9     2967.45     2752.45    184.19 o 
 -13   6   9      663.72      543.86     92.35 o 
 -12   6   9    10869.65    10907.64    221.97 o 
 -11   6   9     1318.27     1192.36     88.00 o 
 -10   6   9    16436.08    16374.16    276.35 o 
  -9   6   9     1799.49     1819.28     92.16 o 
  -8   6   9      156.48      180.97     61.04 o 
  -7   6   9     1532.19     1616.56     81.50 o 
  -6   6   9    21825.26    21565.30    321.57 o 
  -5   6   9      114.05      119.84     37.49 o 
  -4   6   9     8333.27     8072.57    135.19 o 
  -3   6   9     6499.10     6763.89    113.39 o 
  -2   6   9     4327.11     4582.42     91.65 o 
  -1   6   9     2365.81     2770.81     73.48 o 
   0   6   9    51519.71    51178.70    579.12 o 
   1   6   9     6262.86     6334.59    107.61 o 
   2   6   9     3883.94     3469.45     79.64 o 
   3   6   9    14826.04    14937.23    196.11 o 
   4   6   9      736.59      731.86     45.35 o 
   5   6   9      990.92     1126.99     57.06 o 
   6   6   9    13903.49    13778.18    186.79 o 
   7   6   9     4096.96     3985.36     99.74 o 
   8   6   9     1389.05     1496.51     76.18 o 
   9   6   9        9.65      -61.99     67.40 o 
  10   6   9       33.22       31.19     70.33 o 
  11   6   9     1435.22     1460.37    110.15 o 
  12   6   9     4591.86     4448.59    171.04 o 
  13   6   9     2275.94     2442.17    144.46 o 
  14   6   9      678.09      575.83    107.11 o 
  15   6   9      297.49      321.81    110.05 o 
 -15   7   9      367.96      374.14    158.14 o 
 -14   7   9     1676.75     2189.45    223.78 o 
 -13   7   9      251.54      230.99     91.65 o 
 -12   7   9      478.11      439.13    106.83 o 
 -11   7   9     2801.53     2950.76    121.23 o 
 -10   7   9     2085.28     2206.73    106.61 o 
  -9   7   9      101.00       37.54     65.53 o 
  -8   7   9     3983.93     3914.26    125.75 o 
  -7   7   9    12223.02    12224.39    220.59 o 
  -6   7   9     7109.91     7185.90    156.69 o 
  -5   7   9      613.10      670.26     70.11 o 
  -4   7   9    10396.30    10253.52    182.07 o 
  -3   7   9     2011.96     2133.13     65.62 o 
  -2   7   9     4507.22     5000.79     96.98 o 
  -1   7   9     3391.84     3148.29     77.82 o 
   0   7   9    42514.75    42794.34    495.79 o 
   1   7   9    10025.95    10545.23    153.91 o 
   2   7   9      338.73      342.85     41.39 o 
   3   7   9    23071.04    22772.38    282.86 o 
   4   7   9     3275.21     2967.42     80.37 o 
   5   7   9       51.40       76.18     39.39 o 
   6   7   9    16332.43    16258.84    217.47 o 
   7   7   9     2234.70     2242.09     91.26 o 
   8   7   9     4442.85     4528.20    157.02 o 
   9   7   9     2917.64     2951.49    134.48 o 
  10   7   9     8579.53     7973.41    220.21 o 
  11   7   9       43.16      -74.79     74.79 o 
  12   7   9     4522.05     4169.26    172.88 o 
  13   7   9     1454.50     1533.39    129.42 o 
  14   7   9     3494.97     3534.78    180.87 o 
  15   7   9        2.31      -98.53     98.53 o 
 -15   8   9      312.88      288.61    171.56 o 
 -14   8   9     3088.60     3676.89    398.87 o 
 -13   8   9      281.45      206.03     95.23 o 
 -12   8   9     2118.73     2329.59    119.92 o 
 -11   8   9     1894.53     1935.62    110.39 o 
 -10   8   9      652.68      420.37     80.95 o 
  -9   8   9     3459.80     3277.77    124.98 o 
  -8   8   9     3672.54     3637.67    126.13 o 
  -7   8   9      813.86      855.78     80.65 o 
  -6   8   9     4665.54     4479.59    137.37 o 
  -5   8   9    21288.95    20754.84    345.65 o 
  -4   8   9     1202.43     1098.91     69.86 o 
  -3   8   9    27014.25    25815.36    371.50 o 
  -2   8   9      448.51      512.59     43.64 o 
  -1   8   9    15284.64    14454.47    199.29 o 
   0   8   9     7667.93     7586.80    126.80 o 
   1   8   9      432.60      471.04     44.08 o 
   2   8   9     1872.81     1988.66     69.54 o 
   3   8   9    25193.14    25413.33    314.80 o 
   4   8   9    16978.48    16754.72    225.07 o 
   5   8   9      272.10      401.01     49.04 o 
   6   8   9      773.45      849.31     67.17 o 
   7   8   9     8125.37     8105.19    180.84 o 
   8   8   9     1383.60     1480.67    107.30 o 
   9   8   9        7.83        4.63     71.60 o 
  10   8   9     1471.73     1564.92    115.11 o 
  11   8   9      540.36      461.85     95.96 o 
  12   8   9      562.31      574.51    106.58 o 
  13   8   9       14.50       28.73     97.07 o 
  14   8   9     1020.30      896.99    126.38 o 
  15   8   9      926.71     1043.84    139.89 o 
 -14   9   9     1225.14     1632.81    213.54 o 
 -13   9   9      101.22      110.76    111.48 o 
 -12   9   9      746.62      873.84     98.95 o 
 -11   9   9      596.59      579.05    103.22 o 
 -10   9   9     3314.04     3134.17    128.68 o 
  -9   9   9       46.82      242.73     74.71 o 
  -8   9   9      935.11     1090.11     90.88 o 
  -7   9   9     1685.46     1699.47     99.59 o 
  -6   9   9      855.38      733.99     78.22 o 
  -5   9   9       21.29      -53.85     53.85 o 
  -4   9   9      179.61       87.30     58.69 o 
  -3   9   9       99.34      293.80     60.64 o 
  -2   9   9     1492.55     1628.92     81.95 o 
  -1   9   9     5992.06     5993.82    113.68 o 
   0   9   9     2471.83     2426.94     76.00 o 
   1   9   9     4579.09     4488.49     99.16 o 
   2   9   9      368.87      361.46     47.47 o 
   3   9   9     2401.88     2413.42     78.84 o 
   4   9   9     3260.89     3190.41     89.80 o 
   5   9   9     3861.32     3598.62    110.78 o 
   6   9   9     1317.67     1437.80     82.24 o 
   7   9   9    18547.29    18403.40    326.51 o 
   8   9   9     1105.48     1155.96    104.32 o 
   9   9   9     1907.99     1913.83    125.12 o 
  10   9   9     1142.21     1052.47    109.50 o 
  11   9   9     3910.31     4055.28    175.89 o 
  12   9   9       36.42      -33.89     91.87 o 
  13   9   9        1.26      -99.26     99.26 o 
  14   9   9     2134.19     2379.67    185.77 o 
 -14  10   9     4442.96     7108.14    447.99 o 
 -13  10   9        1.52      106.08    117.14 o 
 -12  10   9       29.97       49.43     84.07 o 
 -11  10   9     2753.71     2888.24    133.00 o 
 -10  10   9       79.02        7.55     76.98 o 
  -9  10   9     4644.84     4706.49    152.62 o 
  -8  10   9    15037.09    14059.18    310.85 o 
  -7  10   9     1911.93     1862.66    103.95 o 
  -6  10   9      302.41      158.73     81.18 o 
  -5  10   9     7775.35     7197.14    167.48 o 
  -4  10   9        4.57      -58.41     58.41 o 
  -3  10   9     1738.68     1824.42     92.74 o 
  -2  10   9      686.32      659.53     71.67 o 
  -1  10   9    55546.88    53974.89    718.80 o 
   0  10   9     4274.83     4233.51    111.50 o 
   1  10   9       95.83      114.83     44.83 o 
   2  10   9     5476.36     5499.01    114.86 o 
   3  10   9       29.47       23.28     47.43 o 
   4  10   9    21728.83    21607.70    326.17 o 
   5  10   9     1406.00     1445.04     82.98 o 
   6  10   9     1327.09     1328.97     85.52 o 
   7  10   9     1182.33     1254.94     95.06 o 
   8  10   9        5.29      -77.75     77.75 o 
   9  10   9      308.71      402.24     96.25 o 
  10  10   9      538.38      635.68    107.57 o 
  11  10   9     1145.35     1066.19    123.68 o 
  12  10   9      181.06       -3.32    102.11 o 
  13  10   9      888.85      774.34    127.06 o 
  14  10   9      104.69       96.42    119.41 o 
 -13  11   9     2516.76     2668.65    436.97 o 
 -12  11   9      306.37      459.09    146.91 o 
 -11  11   9      585.28      522.26     96.48 o 
 -10  11   9     1039.57     1275.38    107.04 o 
  -9  11   9     1202.39     1390.05    105.91 o 
  -8  11   9     1296.46     1441.15    121.57 o 
  -7  11   9     2853.07     2779.06    123.38 o 
  -6  11   9     1640.81     1818.75    117.01 o 
  -5  11   9     4119.52     3783.04    130.82 o 
  -4  11   9     3386.08     3512.94    125.28 o 
  -3  11   9     2594.67     2536.00    109.09 o 
  -2  11   9      931.26     1068.31     83.87 o 
  -1  11   9     3799.24     3666.53    126.72 o 
   0  11   9        3.69       54.79     62.77 o 
   1  11   9        5.61      -45.66     45.66 o 
   2  11   9     1740.82     1774.29     80.08 o 
   3  11   9     4012.82     3742.88    126.38 o 
   4  11   9     1776.45     1826.33     94.20 o 
   5  11   9     4393.89     4227.51    130.79 o 
   6  11   9      348.19      327.98     71.55 o 
   7  11   9        7.35      -67.49     67.49 o 
   8  11   9       13.72      -14.18     84.47 o 
   9  11   9     3825.84     3630.22    166.62 o 
  10  11   9      251.50      249.15    103.26 o 
  11  11   9      490.05      409.29    111.22 o 
  12  11   9      836.19      816.12    126.77 o 
  13  11   9      376.51      337.77    124.15 o 
 -13  12   9       32.94      325.51    477.82 o 
 -12  12   9       94.29      155.81     95.40 o 
 -11  12   9     3992.00     3955.41    200.80 o 
 -10  12   9     1290.25     1526.44    123.78 o 
  -9  12   9     2179.55     2340.55    125.84 o 
  -8  12   9        0.24       53.05     77.73 o 
  -7  12   9     5076.96     4992.08    178.09 o 
  -6  12   9     1169.16     1076.73     89.98 o 
  -5  12   9    12710.62    12005.93    234.84 o 
  -4  12   9      327.92      269.47     86.63 o 
  -3  12   9     2445.75     2430.40    113.22 o 
  -2  12   9     3979.60     3922.35    136.74 o 
  -1  12   9     1995.28     1882.81    102.40 o 
   0  12   9       80.02       29.99     67.40 o 
   1  12   9     1066.58     1152.45     95.71 o 
   2  12   9     5584.93     5199.12    160.86 o 
   3  12   9       39.38       10.76     63.75 o 
   4  12   9     2807.38     2837.49    111.33 o 
   5  12   9     5887.15     5626.09    148.84 o 
   6  12   9      128.74       34.16     66.60 o 
   7  12   9     5753.95     5779.92    174.91 o 
   8  12   9      290.37      315.29    101.22 o 
   9  12   9     2635.59     2569.56    154.38 o 
  10  12   9      658.60      539.12    112.27 o 
  11  12   9     1746.24     1913.72    154.38 o 
  12  12   9     2120.45     2159.74    162.63 o 
  13  12   9        6.14      -58.21    113.00 o 
 -12  13   9        6.81        8.60    102.52 o 
 -11  13   9      357.93      470.30    162.82 o 
 -10  13   9      128.75      199.19     93.74 o 
  -9  13   9        2.70       17.47    149.74 o 
  -8  13   9     3947.32     3847.20    163.12 o 
  -7  13   9     4985.74     4936.57    158.24 o 
  -6  13   9      277.13      311.68     83.15 o 
  -5  13   9     1540.05     1703.19    107.67 o 
  -4  13   9      114.74      106.50     75.17 o 
  -3  13   9     2459.30     2462.36    117.87 o 
  -2  13   9    16783.52    15630.35    396.72 o 
  -1  13   9      715.78      643.48     84.76 o 
   0  13   9     3725.35     3558.02    170.70 o 
   1  13   9     4832.41     4869.71    190.00 o 
   2  13   9     7672.71     7236.98    223.53 o 
   3  13   9     5430.05     5360.46    170.65 o 
   4  13   9      505.33      485.67     76.74 o 
   5  13   9     2139.01     2181.91    109.17 o 
   6  13   9      837.88      844.97     87.69 o 
   7  13   9      197.42      245.57     86.22 o 
   8  13   9      182.88      204.31    100.98 o 
   9  13   9      985.53     1044.15    128.38 o 
  10  13   9        0.67     -101.60    101.60 o 
  11  13   9       72.56      -79.88    110.11 o 
  12  13   9     1808.74     1766.01    159.98 o 
 -11  14   9     1021.89     1607.30    209.66 o 
 -10  14   9      139.17      788.25    251.59 o 
  -9  14   9     3736.53     3977.65    173.25 o 
  -8  14   9      806.10     1048.59    105.04 o 
  -7  14   9      365.76      293.79    100.52 o 
  -6  14   9     4801.59     4820.56    161.20 o 
  -5  14   9    13325.20    12978.32    259.77 o 
  -4  14   9        0.24      -17.64     76.61 o 
  -3  14   9       16.06      -29.83     71.99 o 
  -2  14   9      112.25       94.63     86.25 o 
  -1  14   9       42.57      143.70    108.98 o 
   0  14   9     1326.17     1503.08    137.84 o 
   1  14   9    24386.92    23797.53    562.48 o 
   2  14   9     1274.54     1347.38    133.80 o 
   3  14   9     1188.10     1048.34    129.55 o 
   4  14   9       65.06      117.80     89.21 o 
   5  14   9     3136.58     3097.62    127.16 o 
   6  14   9       21.13       99.20     78.06 o 
   7  14   9     7662.24     7974.73    217.82 o 
   8  14   9      669.77      960.83    125.03 o 
   9  14   9       33.65      -23.97     97.79 o 
  10  14   9      306.89      327.22    118.83 o 
  11  14   9     4678.42     5025.18    223.98 o 
 -10  15   9     2132.88     2488.05    149.95 o 
  -9  15   9       84.92       30.90     96.21 o 
  -8  15   9        0.72       -0.84    121.94 o 
  -7  15   9     2687.59     2877.34    146.31 o 
  -6  15   9      164.91      183.19     89.44 o 
  -5  15   9     4635.66     4585.05    160.92 o 
  -4  15   9     1160.08     1051.04    102.54 o 
  -3  15   9     4593.45     4460.47    166.97 o 
  -2  15   9     4013.61     3857.19    234.00 o 
  -1  15   9    11166.07    11192.32    298.57 o 
   0  15   9     2028.78     2200.24    160.18 o 
   1  15   9      878.98      953.46    134.20 o 
   2  15   9      289.22      390.27    120.72 o 
   3  15   9    10180.59    10025.05    321.72 o 
   4  15   9     2087.13     2424.37    225.26 o 
   5  15   9     1588.83     1726.29    127.13 o 
   6  15   9     1780.25     1814.17    130.59 o 
   7  15   9      314.53      444.72    175.37 o 
   8  15   9      186.82      206.85    166.64 o 
   9  15   9     1920.57     2400.54    167.37 o 
  10  15   9     1176.03     1411.14    172.92 o 
  -9  16   9      942.02     1335.32    250.44 o 
  -8  16   9      206.52      291.20    115.20 o 
  -7  16   9      392.69      371.42    142.95 o 
  -6  16   9      249.02      330.24     96.58 o 
  -5  16   9    13553.35    13164.44    293.25 o 
  -4  16   9      861.95      625.46    120.14 o 
  -3  16   9      706.38      887.69    140.50 o 
  -2  16   9       22.60     -117.15    117.15 o 
  -1  16   9     1964.69     1855.04    162.80 o 
   0  16   9       70.46       18.51    119.50 o 
   1  16   9     7555.91     7421.43    258.98 o 
   2  16   9      151.31      173.92    125.39 o 
   3  16   9      446.18      379.27    131.18 o 
   4  16   9      716.06      746.44    134.35 o 
   5  16   9      132.40      241.85    119.82 o 
   6  16   9     1044.04     1116.24    140.89 o 
   7  16   9     1672.47     1765.56    156.28 o 
   8  16   9      856.07     1218.60    346.08 o 
   9  16   9      639.80      695.39    191.07 o 
  -8  17   9     2466.75     2899.53    191.25 o 
  -7  17   9      498.11      789.16    229.47 o 
  -6  17   9     1030.98     1290.07    128.17 o 
  -5  17   9     2237.19     2371.83    178.49 o 
  -4  17   9     1640.06     1819.62    188.68 o 
  -3  17   9     3375.88     3044.18    190.13 o 
  -2  17   9       14.51       33.73    127.07 o 
  -1  17   9     7525.26     7452.47    262.85 o 
   0  17   9      926.09      979.28    151.30 o 
   1  17   9       37.48      -18.96    121.56 o 
   2  17   9     1644.01     1943.84    171.13 o 
   3  17   9      284.83      355.65    136.85 o 
   4  17   9      712.10     1084.52    148.34 o 
   5  17   9     1785.62     2160.12    205.64 o 
   6  17   9     1886.86     1750.94    164.27 o 
   7  17   9       66.03      324.99    398.87 o 
   8  17   9     2081.98     2957.40    280.10 o 
  -6  18   9     1303.16     1287.64    183.33 o 
  -5  18   9     1241.22     1212.94    162.27 o 
  -4  18   9      110.78      172.43    174.90 o 
  -3  18   9       22.31      141.87    134.32 o 
  -2  18   9      302.13      240.06    141.01 o 
  -1  18   9      284.24      536.09    143.46 o 
   0  18   9       11.18      229.69    137.12 o 
   1  18   9      257.56      247.72    141.95 o 
   2  18   9     1760.69     1873.88    176.82 o 
   3  18   9        3.17       -8.53    132.42 o 
   4  18   9      330.53      398.15    141.38 o 
   5  18   9      126.34      286.57    256.17 o 
   6  18   9        3.19      166.23    352.71 o 
  -4  19   9     5277.32     5960.42    504.90 o 
  -3  19   9       54.55       35.10    136.25 o 
  -2  19   9       11.04      133.91    141.31 o 
  -1  19   9      172.23      303.45    149.66 o 
   0  19   9      283.07      389.36    152.72 o 
   1  19   9      402.09      561.66    157.90 o 
   2  19   9      757.48     1124.89    229.46 o 
   3  19   9       19.72      168.62    207.50 o 
   4  19   9       13.19       68.08    159.92 o 
 -13   0  10      674.85      611.46    159.29 o 
 -12   0  10      833.05     1021.88    251.90 o 
 -11   0  10      623.28      607.78    142.17 o 
 -10   0  10     3000.71     3230.05    184.69 o 
  -9   0  10     4263.09     4268.25    147.25 o 
  -8   0  10      432.46      388.18     65.49 o 
  -7   0  10    20450.73    20256.43    380.15 o 
  -6   0  10      150.86      164.40     50.47 o 
  -5   0  10        9.99       88.84     40.44 o 
  -4   0  10      775.98      741.54     53.35 o 
  -3   0  10     1380.73     1395.42     64.11 o 
  -2   0  10     2504.18     2330.79    113.86 o 
  -1   0  10    80797.11    82767.00   1467.92 o 
   0   0  10    42855.45    44359.98   1157.40 o 
   1   0  10     1938.63     1912.71     73.40 o 
   2   0  10        0.32        7.33     39.43 o 
   3   0  10      185.33       93.39     46.96 o 
   4   0  10    16349.90    15334.95    493.86 o 
   5   0  10    10738.73    11204.89    269.20 o 
   6   0  10    27009.30    26829.96    563.18 o 
   7   0  10     6772.37     7068.29    233.60 o 
   8   0  10      489.82      507.49     78.17 o 
   9   0  10    18286.27    16848.51   1035.51 o 
  10   0  10      141.87      241.50     79.31 o 
  11   0  10    21369.27    21596.39    501.71 o 
  12   0  10     5088.91     4950.22    201.09 o 
  13   0  10     7882.01     7742.96    262.37 o 
  14   0  10      350.32      230.09    108.83 o 
  15   0  10       29.79        1.82    128.83 o 
  16   0  10      105.31     -133.56    136.30 o 
 -13   1  10      593.73      702.26    111.81 o 
 -12   1  10     4225.91     4154.76    137.34 o 
 -11   1  10      244.54      221.19     61.28 o 
 -10   1  10      378.57      367.62     59.44 o 
  -9   1  10      750.93      697.40     61.77 o 
  -8   1  10     1754.28     1818.29     71.31 o 
  -7   1  10     4635.08     4412.65     96.62 o 
  -6   1  10       75.42       15.56     35.80 o 
  -5   1  10      133.27       31.42     29.85 o 
  -4   1  10      510.69      431.47     32.78 o 
  -3   1  10    17076.58    17538.62    220.44 o 
  -2   1  10      157.11      183.51     45.93 o 
  -1   1  10     8903.40     8983.34    155.66 o 
   0   1  10    12651.97    12959.44    166.82 o 
   1   1  10      126.00      114.15     28.28 o 
   2   1  10      776.69      828.40     34.20 o 
   3   1  10    25028.34    26387.09    303.42 o 
   4   1  10     9274.80     9798.89    167.60 o 
   5   1  10     2693.29     2344.92     77.05 o 
   6   1  10     1877.77     1952.58     82.76 o 
   7   1  10      376.01      332.70     47.85 o 
   8   1  10     3313.74     3077.76    105.19 o 
   9   1  10     3952.83     3722.66    112.43 o 
  10   1  10     9189.55     9112.57    186.89 o 
  11   1  10      405.59      390.97     64.57 o 
  12   1  10      168.24      117.00     62.11 o 
  13   1  10     1581.78     1649.62     97.89 o 
  14   1  10      499.27      579.05     84.35 o 
  15   1  10     1181.71     1276.89    130.45 o 
  16   1  10       20.23      -12.72    182.68 o 
 -15   2  10      422.05      373.63    174.42 o 
 -14   2  10       11.87      -86.29    220.32 o 
 -13   2  10     3891.77     3690.07    127.62 o 
 -12   2  10     1963.23     2015.43    124.81 o 
 -11   2  10      546.17      531.18     65.71 o 
 -10   2  10      548.64      457.76     54.76 o 
  -9   2  10     1091.93     1262.81     61.49 o 
  -8   2  10      315.58      325.19     57.54 o 
  -7   2  10        5.67        4.48     35.04 o 
  -6   2  10     2727.35     3084.25     79.12 o 
  -5   2  10     9761.32     9739.56    153.97 o 
  -4   2  10     5945.05     6189.92    110.32 o 
  -3   2  10        4.10      -28.62     28.75 o 
  -2   2  10     2113.45     2239.89     83.63 o 
  -1   2  10     1609.05     1590.59     50.82 o 
   0   2  10    26375.24    27301.28    363.28 o 
   1   2  10    18404.21    18637.99    245.99 o 
   2   2  10     6442.01     6794.39     99.46 o 
   3   2  10     6852.85     6689.95    176.35 o 
   4   2  10     4014.51     3804.34     84.28 o 
   5   2  10     4922.71     4606.00    107.18 o 
   6   2  10     3329.42     3405.25     94.52 o 
   7   2  10    14109.02    13663.28    231.92 o 
   8   2  10     2079.17     2117.08     87.35 o 
   9   2  10      219.04      244.24     55.32 o 
  10   2  10      133.51      105.39     57.38 o 
  11   2  10     6048.54     5896.51    149.74 o 
  12   2  10    10427.71    10066.08    210.37 o 
  13   2  10      506.60      547.84     95.24 o 
  14   2  10       34.48       32.55    104.51 o 
  15   2  10      993.17      997.20    112.35 o 
  16   2  10       49.70       59.86     96.52 o 
 -16   3  10     2510.75     2922.02    296.52 o 
 -15   3  10     1697.03     1618.33    188.06 o 
 -14   3  10     4171.80     4563.95    337.43 o 
 -13   3  10     4348.61     4610.11    141.06 o 
 -12   3  10    10004.08     9987.32    202.38 o 
 -11   3  10      523.17      458.32     68.48 o 
 -10   3  10     1432.21     1463.66     78.62 o 
  -9   3  10      601.64      575.14     52.69 o 
  -8   3  10      962.00     1026.49     55.54 o 
  -7   3  10      433.25      515.86     46.20 o 
  -6   3  10     7391.30     6983.79    114.25 o 
  -5   3  10    18677.96    18639.31    235.13 o 
  -4   3  10      101.92       72.57     30.65 o 
  -3   3  10     3585.59     3727.21     76.39 o 
  -2   3  10    55868.66    56790.56    634.72 o 
  -1   3  10     2161.12     2346.71     63.02 o 
   0   3  10    87398.84    92540.42   1322.33 o 
   1   3  10    18077.80    18203.00    221.11 o 
   2   3  10    54389.67    57305.63    631.41 o 
   3   3  10      715.73      928.83     37.94 o 
   4   3  10     5840.72     5876.86     92.88 o 
   5   3  10    26969.85    27126.79    315.50 o 
   6   3  10    23770.33    24023.68    315.71 o 
   7   3  10     1714.15     1653.14     73.75 o 
   8   3  10       18.20       11.43     45.52 o 
   9   3  10      138.98      148.52     51.37 o 
  10   3  10       12.98      -15.90     51.65 o 
  11   3  10     1573.89     1704.71     85.68 o 
  12   3  10       76.06      129.66     65.71 o 
  13   3  10     8897.06     8784.58    240.45 o 
  14   3  10     7625.41     7504.20    230.03 o 
  15   3  10      172.74        9.90     90.28 o 
  16   3  10       20.24      -54.98     91.73 o 
 -16   4  10        3.07     -131.42    240.52 o 
 -15   4  10     1067.97     1014.40    309.37 o 
 -14   4  10       22.93     -127.17    180.07 o 
 -13   4  10     2419.15     2603.95    118.16 o 
 -12   4  10      392.09      312.22     73.51 o 
 -11   4  10       24.57      -61.18     61.18 o 
 -10   4  10       56.20      112.66     62.78 o 
  -9   4  10     1060.03     1074.67     74.55 o 
  -8   4  10      391.94      339.75     55.78 o 
  -7   4  10     3621.91     3440.73     88.48 o 
  -6   4  10       77.66      125.48     35.30 o 
  -5   4  10     3714.27     3657.82     79.88 o 
  -4   4  10    15395.38    15966.30    207.81 o 
  -3   4  10      220.51      194.25     34.02 o 
  -2   4  10       27.60       -2.23     31.06 o 
  -1   4  10      590.07      644.08     39.92 o 
   0   4  10     1513.96     1537.44     54.64 o 
   1   4  10      925.26      931.65     42.23 o 
   2   4  10      226.03      297.33     33.53 o 
   3   4  10      822.39      733.61     39.27 o 
   4   4  10      334.01      346.11     35.63 o 
   5   4  10     9745.53     9551.44    134.78 o 
   6   4  10     1300.62     1504.75     55.83 o 
   7   4  10     5851.73     5222.14    121.23 o 
   8   4  10     4463.74     4239.35    112.92 o 
   9   4  10        0.93      -24.39     48.01 o 
  10   4  10      780.32      813.75     67.95 o 
  11   4  10      258.17      322.91     70.69 o 
  12   4  10      224.59      256.15     80.20 o 
  13   4  10     1199.91     1452.23    116.50 o 
  14   4  10      400.33      294.05     95.05 o 
  15   4  10      114.56       26.67     98.07 o 
  16   4  10      340.57      198.35    107.28 o 
 -16   5  10     6844.38     7262.15    357.04 o 
 -15   5  10      954.11     1292.56    335.99 o 
 -14   5  10     4462.89     4262.22    344.53 o 
 -13   5  10      572.36      613.83     84.64 o 
 -12   5  10    13761.03    13303.64    249.08 o 
 -11   5  10      529.26      415.37     73.96 o 
 -10   5  10    18482.24    17659.94    373.53 o 
  -9   5  10     2382.21     2289.75    103.25 o 
  -8   5  10     1318.22     1475.65     78.77 o 
  -7   5  10       58.71        6.59     49.92 o 
  -6   5  10    44614.63    44216.82    514.16 o 
  -5   5  10     7494.42     7194.98    120.52 o 
  -4   5  10    19595.02    19249.58    258.36 o 
  -3   5  10    11887.90    11814.58    164.31 o 
  -2   5  10    26810.57    27010.85    324.69 o 
  -1   5  10     4861.38     5035.64     94.58 o 
   0   5  10    61398.43    62938.75    702.42 o 
   1   5  10    75310.80    79186.02    872.67 o 
   2   5  10    27187.74    26942.43    319.18 o 
   3   5  10      441.50      361.75     37.60 o 
   4   5  10      505.76      500.00     39.22 o 
   5   5  10       44.14       26.85     33.15 o 
   6   5  10    12039.35    11936.19    165.22 o 
   7   5  10    15065.74    14831.14    248.53 o 
   8   5  10     7722.29     7860.33    161.79 o 
   9   5  10     8308.23     8138.41    169.98 o 
  10   5  10       32.60      -21.67     59.69 o 
  11   5  10      305.48      272.12     78.64 o 
  12   5  10      473.63      489.11     90.58 o 
  13   5  10     2679.44     2511.19    140.74 o 
  14   5  10     1311.76     1425.49    125.13 o 
  15   5  10      310.67      352.77    106.38 o 
 -15   6  10       30.39       33.97    287.34 o 
 -14   6  10      188.49      117.47    196.74 o 
 -13   6  10      636.62      485.83     86.49 o 
 -12   6  10      997.44     1067.61     92.93 o 
 -11   6  10      238.60      179.81     71.76 o 
 -10   6  10     2629.23     2582.43    116.46 o 
  -9   6  10     1396.07     1471.15     88.05 o 
  -8   6  10      375.02      333.50     64.03 o 
  -7   6  10     2595.66     2672.25    101.93 o 
  -6   6  10      955.08     1022.90     88.70 o 
  -5   6  10     7665.41     7659.04    126.07 o 
  -4   6  10     1849.45     1911.15     64.47 o 
  -3   6  10     1651.31     1366.82     54.83 o 
  -2   6  10    29756.90    29506.56    353.38 o 
  -1   6  10     2330.39     2213.80     67.71 o 
   0   6  10      571.57      623.82     43.45 o 
   1   6  10     5766.50     6192.66    107.98 o 
   2   6  10     9245.30     9123.81    137.15 o 
   3   6  10    36084.21    36877.09    550.17 o 
   4   6  10     4893.84     4454.38     91.04 o 
   5   6  10      172.17      133.64     37.88 o 
   6   6  10      738.71      852.34     51.02 o 
   7   6  10     8579.50     8574.72    170.38 o 
   8   6  10     6440.75     6710.38    150.67 o 
   9   6  10       91.02      149.97     71.79 o 
  10   6  10     2607.63     2723.18    135.55 o 
  11   6  10      129.54       72.77     79.32 o 
  12   6  10     7156.81     6872.27    211.47 o 
  13   6  10     2448.55     2616.23    148.89 o 
  14   6  10      111.43      -62.93     92.65 o 
  15   6  10        4.82      -95.12     95.12 o 
 -15   7  10       85.13       30.29    291.01 o 
 -14   7  10       15.29       50.64    200.37 o 
 -13   7  10       16.20        4.03    114.88 o 
 -12   7  10     3587.80     3527.68    137.28 o 
 -11   7  10     4207.94     4101.58    140.32 o 
 -10   7  10     7618.10     7454.55    198.84 o 
  -9   7  10     5300.14     5193.39    146.14 o 
  -8   7  10     1224.57     1414.62     87.26 o 
  -7   7  10       36.92       86.77     59.56 o 
  -6   7  10     3725.16     3450.76    122.65 o 
  -5   7  10      610.01      550.71     59.69 o 
  -4   7  10     5285.41     4849.44    120.46 o 
  -3   7  10      405.98      453.82     42.37 o 
  -2   7  10       24.45      -25.86     35.84 o 
  -1   7  10       17.19      -24.85     36.40 o 
   0   7  10    13636.32    13602.86    187.80 o 
   1   7  10      511.83      684.01     46.25 o 
   2   7  10     3350.07     3029.12     79.27 o 
   3   7  10      369.07      444.84     44.48 o 
   4   7  10      931.56      848.51     51.68 o 
   5   7  10     1413.79     1475.43     60.88 o 
   6   7  10     1745.69     1696.05     66.87 o 
   7   7  10     3868.42     3879.95    114.79 o 
   8   7  10       29.64       17.19     67.34 o 
   9   7  10     2380.63     2417.89    127.57 o 
  10   7  10       50.01      -47.96     73.57 o 
  11   7  10     1285.18     1346.22    112.24 o 
  12   7  10     5999.34     6086.30    205.46 o 
  13   7  10     2372.25     2293.05    146.07 o 
  14   7  10        8.44      -64.19     95.36 o 
  15   7  10     2624.32     2771.28    171.54 o 
 -15   8  10      636.05      467.27    291.01 o 
 -14   8  10      990.40      989.39    250.70 o 
 -13   8  10      133.74       62.74     98.88 o 
 -12   8  10       70.23       40.40     82.25 o 
 -11   8  10      274.20      144.37     78.45 o 
 -10   8  10     5177.69     5299.44    162.41 o 
  -9   8  10       35.62        2.59     67.09 o 
  -8   8  10      638.75      697.99     80.72 o 
  -7   8  10      770.60      778.52     84.05 o 
  -6   8  10      525.66      446.97     73.01 o 
  -5   8  10       87.92       67.93     55.61 o 
  -4   8  10      166.46       94.87     54.02 o 
  -3   8  10    24475.45    23435.90    345.92 o 
  -2   8  10      154.11      123.78     40.72 o 
  -1   8  10     5721.62     5917.78    111.70 o 
   0   8  10     7500.50     7588.41    128.65 o 
   1   8  10      751.08      690.76     49.20 o 
   2   8  10     6039.24     6190.64    116.09 o 
   3   8  10      659.39      692.43     56.86 o 
   4   8  10    10340.22    10008.79    156.66 o 
   5   8  10      760.62      808.69     56.12 o 
   6   8  10      751.94      798.19     63.10 o 
   7   8  10     3789.35     3960.77    148.69 o 
   8   8  10      105.60       99.04     74.16 o 
   9   8  10       73.97       61.27     74.76 o 
  10   8  10     1143.79     1164.09    106.61 o 
  11   8  10     2843.45     2559.35    142.99 o 
  12   8  10     2018.77     2274.43    142.26 o 
  13   8  10        1.83      -21.54     95.14 o 
  14   8  10     1043.11      899.04    126.76 o 
 -14   9  10      289.20     -128.52    288.25 o 
 -13   9  10     4630.43     4820.68    247.38 o 
 -12   9  10       67.73       75.87     85.10 o 
 -11   9  10      523.75      436.85     88.29 o 
 -10   9  10      835.18      967.50     94.01 o 
  -9   9  10    11202.58    10689.03    220.19 o 
  -8   9  10      197.87      252.09     73.33 o 
  -7   9  10       13.60      -21.88     70.57 o 
  -6   9  10     1898.03     1779.87     91.76 o 
  -5   9  10    13358.59    12836.74    227.52 o 
  -4   9  10    10568.29    10361.96    196.47 o 
  -3   9  10      407.13      338.06     63.78 o 
  -2   9  10     6314.36     6084.34    144.88 o 
  -1   9  10     2375.43     2480.99     78.45 o 
   0   9  10     7774.27     7921.41    135.99 o 
   1   9  10    11324.83    11242.06    170.81 o 
   2   9  10       18.73      -29.88     42.46 o 
   3   9  10      989.91      932.96     58.30 o 
   4   9  10     1609.41     1491.31     67.43 o 
   5   9  10     1238.63     1312.68     76.32 o 
   6   9  10      172.42      149.13     62.01 o 
   7   9  10    21132.47    20375.71    416.01 o 
   8   9  10     1320.25     1531.00    126.67 o 
   9   9  10      103.07       92.01     82.92 o 
  10   9  10      455.29      329.64     93.29 o 
  11   9  10      237.47      301.28     99.13 o 
  12   9  10     7471.45     7398.02    237.75 o 
  13   9  10       57.50      -93.54     93.54 o 
  14   9  10     2691.69     2636.11    169.68 o 
 -14  10  10      389.79      145.96    323.14 o 
 -13  10  10     1376.81     1515.76    167.09 o 
 -12  10  10       73.93      -51.64     85.72 o 
 -11  10  10      336.53      382.24     90.98 o 
 -10  10  10     1383.45     1620.75    110.49 o 
  -9  10  10     3153.98     2997.01    130.12 o 
  -8  10  10      683.58      764.33     85.81 o 
  -7  10  10        8.33      -49.05     71.72 o 
  -6  10  10     2740.02     2631.15    111.14 o 
  -5  10  10     1370.42     1414.77     90.79 o 
  -4  10  10     3250.95     2983.86    114.81 o 
  -3  10  10       98.01       87.90     65.89 o 
  -2  10  10     5106.49     4750.12    135.74 o 
  -1  10  10     1839.61     1955.46     94.15 o 
   0  10  10     6731.99     7046.26    131.63 o 
   1  10  10     2872.97     2749.82     85.83 o 
   2  10  10     4656.47     4676.36    109.14 o 
   3  10  10    14420.27    14479.27    211.40 o 
   4  10  10     3983.05     3810.03    118.65 o 
   5  10  10    12317.62    11909.03    214.71 o 
   6  10  10      868.13     1035.62     81.47 o 
   7  10  10     8059.03     7777.69    286.29 o 
   8  10  10      820.17     1012.91    104.76 o 
   9  10  10     1139.23     1214.44    139.90 o 
  10  10  10     1253.03     1188.01    122.15 o 
  11  10  10        1.85      -10.32     95.90 o 
  12  10  10     1267.18     1333.51    134.16 o 
  13  10  10      561.71      482.56    122.90 o 
  14  10  10      750.24      688.51    278.16 o 
 -13  11  10      693.91      576.88    160.02 o 
 -12  11  10      164.55      288.28    133.97 o 
 -11  11  10     1893.87     2056.87    126.28 o 
 -10  11  10     4016.67     4053.09    152.94 o 
  -9  11  10     9159.00     8737.06    207.83 o 
  -8  11  10      570.87      631.21     95.73 o 
  -7  11  10     4029.19     3846.36    133.44 o 
  -6  11  10     1652.55     1728.96    106.74 o 
  -5  11  10    21637.63    20749.81    334.94 o 
  -4  11  10    14816.42    13944.84    252.39 o 
  -3  11  10      874.74      961.04     84.25 o 
  -2  11  10     1498.25     1552.81     92.96 o 
  -1  11  10    15034.80    14552.75    257.48 o 
   0  11  10      769.77      720.69     77.24 o 
   1  11  10     2504.26     2556.60     87.46 o 
   2  11  10       83.75       -9.99     49.60 o 
   3  11  10     2275.47     2333.61    100.74 o 
   4  11  10     7746.55     7696.35    168.68 o 
   5  11  10      276.56      276.29     70.51 o 
   6  11  10      265.34      259.55     70.91 o 
   7  11  10     6131.78     6050.71    173.86 o 
   8  11  10     2635.35     2502.68    140.95 o 
   9  11  10     1308.55     1194.92    121.81 o 
  10  11  10     2294.37     2396.80    152.27 o 
  11  11  10      582.82      383.53    112.68 o 
  12  11  10      124.04     -100.89    100.89 o 
  13  11  10     1357.09     1181.61    143.63 o 
 -13  12  10     1437.34     1542.70    187.53 o 
 -12  12  10       86.86      277.30    103.19 o 
 -11  12  10      323.26      511.59    146.54 o 
 -10  12  10     3599.51     3698.96    164.40 o 
  -9  12  10     4201.26     4163.39    231.82 o 
  -8  12  10     1135.69     1189.19    112.75 o 
  -7  12  10       47.34      142.86     78.14 o 
  -6  12  10     1412.62     1609.14    103.25 o 
  -5  12  10     1707.41     1799.60    105.26 o 
  -4  12  10     2593.64     2537.93    115.96 o 
  -3  12  10    20798.69    19886.99    327.68 o 
  -2  12  10      901.75      964.66     88.47 o 
  -1  12  10      300.34      186.30     72.29 o 
   0  12  10      550.01      722.94     82.68 o 
   1  12  10      450.79      286.06     81.15 o 
   2  12  10      356.42      248.31     83.05 o 
   3  12  10     2189.60     2423.96    105.10 o 
   4  12  10     9089.16     8990.35    241.67 o 
   5  12  10      250.75      364.27     73.69 o 
   6  12  10     4597.98     4376.35    137.59 o 
   7  12  10      284.68      177.64     84.51 o 
   8  12  10       21.03      -21.58     91.65 o 
   9  12  10      415.32      403.37    108.11 o 
  10  12  10      474.76      422.79    110.80 o 
  11  12  10     4542.57     4365.89    200.30 o 
  12  12  10      527.10      460.42    126.88 o 
 -12  13  10       11.95       64.01    109.42 o 
 -11  13  10     3562.18     3826.26    269.53 o 
 -10  13  10      412.89      587.35    213.29 o 
  -9  13  10     2836.44     3247.81    138.12 o 
  -8  13  10     1297.86     1345.82    133.84 o 
  -7  13  10       44.89      -29.22     75.48 o 
  -6  13  10       54.85       85.35     76.92 o 
  -5  13  10     5479.87     5653.28    166.05 o 
  -4  13  10     2282.36     2328.54    117.28 o 
  -3  13  10     1928.96     1962.78    110.22 o 
  -2  13  10        0.17       -8.39     72.15 o 
  -1  13  10     6781.07     6779.31    173.45 o 
   0  13  10      346.41      216.47     84.84 o 
   1  13  10    21368.38    20468.54    406.62 o 
   2  13  10     2288.22     2603.72    149.87 o 
   3  13  10    10186.33    10328.60    231.96 o 
   4  13  10       40.39        1.09     67.90 o 
   5  13  10     8880.03     9195.04    198.20 o 
   6  13  10       40.75      -27.71     72.28 o 
   7  13  10     4035.95     3842.48    173.49 o 
   8  13  10       14.71      -50.77    118.78 o 
   9  13  10      161.95      197.64    105.99 o 
  10  13  10      792.06      950.24    149.46 o 
  11  13  10      307.17      343.04    119.14 o 
  12  13  10     1416.61     1162.04    151.69 o 
 -11  14  10     3531.46     4042.48    246.74 o 
 -10  14  10      827.19      854.42    143.50 o 
  -9  14  10      479.03      722.79    167.00 o 
  -8  14  10     1995.54     1915.22    147.32 o 
  -7  14  10     5829.85     5935.58    249.51 o 
  -6  14  10     1477.08     1620.76    113.86 o 
  -5  14  10     7879.97     7678.09    195.94 o 
  -4  14  10     2612.36     2497.34    125.19 o 
  -3  14  10     8669.29     8102.16    197.11 o 
  -2  14  10     1263.30     1308.40    111.31 o 
  -1  14  10      192.40      261.77    112.18 o 
   0  14  10     1206.46     1388.20    135.68 o 
   1  14  10      510.26      484.11    116.36 o 
   2  14  10     5521.30     5313.64    204.42 o 
   3  14  10     1788.36     2081.06    147.44 o 
   4  14  10     9288.74     9068.21    226.81 o 
   5  14  10       35.04      155.67     91.85 o 
   6  14  10     1472.59     1306.05    113.75 o 
   7  14  10     1038.88     1227.57    131.18 o 
   8  14  10      228.72      330.10    113.97 o 
   9  14  10      498.45      427.15    115.04 o 
  10  14  10       20.35     -100.44    100.44 o 
  11  14  10     2893.13     2791.85    181.12 o 
 -10  15  10      943.69     1400.31    203.92 o 
  -9  15  10     3261.08     3443.99    226.07 o 
  -8  15  10      207.13      221.02    104.86 o 
  -7  15  10      216.88      247.21    134.11 o 
  -6  15  10       27.52       62.67    108.08 o 
  -5  15  10     8167.82     7861.43    205.07 o 
  -4  15  10     5970.51     5549.43    172.76 o 
  -3  15  10     9452.31     8555.57    224.46 o 
  -2  15  10     2005.75     2127.96    161.37 o 
  -1  15  10     2474.87     2364.60    167.27 o 
   0  15  10      114.96      179.87    115.67 o 
   1  15  10     1097.21     1017.06    136.04 o 
   2  15  10      283.53      548.50    123.75 o 
   3  15  10    12671.24    12421.20    314.07 o 
   4  15  10     1231.42     1438.78    161.26 o 
   5  15  10     2770.02     3101.92    175.18 o 
   6  15  10     2017.15     2329.01    139.75 o 
   7  15  10     1542.31     1664.44    167.62 o 
   8  15  10        3.46     -108.01    108.01 o 
   9  15  10     1045.67     1115.39    134.62 o 
  10  15  10     1272.73     1687.91    284.40 o 
  -9  16  10       10.16      179.95     99.93 o 
  -8  16  10      703.77      947.41    131.31 o 
  -7  16  10     1353.12     1620.52    159.16 o 
  -6  16  10     1829.29     1798.97    143.21 o 
  -5  16  10     2474.69     2648.79    147.32 o 
  -4  16  10     2104.72     2053.73    133.92 o 
  -3  16  10     2072.89     2200.86    168.29 o 
  -2  16  10       11.28      -52.80    119.59 o 
  -1  16  10    15455.07    15196.18    416.74 o 
   0  16  10     5301.83     5175.81    220.99 o 
   1  16  10        3.10       47.48    118.23 o 
   2  16  10      202.34      282.46    126.95 o 
   3  16  10     4303.59     4449.48    208.71 o 
   4  16  10      308.98      389.15    125.54 o 
   5  16  10      458.39      601.82    211.87 o 
   6  16  10       11.39       94.76    238.68 o 
   7  16  10      288.21      502.75    143.46 o 
   8  16  10     1385.80     1767.18    408.74 o 
   9  16  10      966.11     1443.06    343.17 o 
  -8  17  10      287.25      377.86    133.19 o 
  -7  17  10      398.63      840.00    254.66 o 
  -6  17  10      310.42      385.11    124.62 o 
  -5  17  10       87.27      223.56    127.20 o 
  -4  17  10      136.14      177.62    125.14 o 
  -3  17  10      325.22      374.91    132.24 o 
  -2  17  10      584.93      520.88    138.94 o 
  -1  17  10     1713.67     1678.31    167.33 o 
   0  17  10       14.77       41.00    126.60 o 
   1  17  10      107.97       81.57    125.42 o 
   2  17  10       54.86        8.53    175.70 o 
   3  17  10      550.82      660.96    181.53 o 
   4  17  10      875.26      986.84    158.34 o 
   5  17  10      427.24      452.14    134.67 o 
   6  17  10       16.34      309.06    326.22 o 
   7  17  10       98.22      474.39    325.43 o 
  -6  18  10     1080.90     1313.21    161.94 o 
  -5  18  10     2249.22     2820.97    191.94 o 
  -4  18  10      187.26      325.29    147.30 o 
  -3  18  10       60.75      149.60    132.27 o 
  -2  18  10      109.37      113.76    134.83 o 
  -1  18  10      656.57      681.75    150.80 o 
   0  18  10      402.33      394.10    142.73 o 
   1  18  10      570.96      472.43    148.13 o 
   2  18  10       43.84      243.17    138.59 o 
   3  18  10      140.41      336.10    137.98 o 
   4  18  10     1245.10     1152.32    163.07 o 
   5  18  10      234.64      521.99    258.65 o 
   6  18  10     3254.37     3623.39    247.39 o 
  -3  19  10      233.75      891.28    297.47 o 
  -2  19  10      434.46      618.45    298.79 o 
  -1  19  10      334.69      270.00    167.09 o 
   0  19  10       75.96      290.58    147.29 o 
   1  19  10      514.40      482.35    190.94 o 
   2  19  10      541.89      596.53    168.68 o 
   3  19  10      139.03      537.02    389.95 o 
 -14   1  11      714.55      435.14    310.29 o 
 -13   1  11     3207.92     2976.00    353.60 o 
 -12   1  11     1043.44     1181.73     97.40 o 
 -11   1  11      516.67      416.27     77.77 o 
 -10   1  11       14.38      -51.13     51.79 o 
  -9   1  11        9.71      -23.48     43.17 o 
  -8   1  11     7562.98     7310.35    145.69 o 
  -7   1  11      204.18      175.49     43.44 o 
  -6   1  11    10993.18    10814.83    161.24 o 
  -5   1  11     6047.78     5919.55    104.70 o 
  -4   1  11     6025.63     5899.69    130.50 o 
  -3   1  11      970.79     1203.97     43.32 o 
  -2   1  11     9646.33     9838.48    173.26 o 
  -1   1  11    19277.92    20146.73    290.93 o 
   0   1  11      997.07      918.97     39.54 o 
   1   1  11     3493.30     3669.07     89.83 o 
   2   1  11     5207.58     5215.75     83.86 o 
   3   1  11    34094.97    35294.38    575.98 o 
   4   1  11     2929.68     3173.20     86.12 o 
   5   1  11     7266.61     6934.38    137.07 o 
   6   1  11      119.31       92.17     41.63 o 
   7   1  11     4357.94     4239.49    111.38 o 
   8   1  11    42720.54    40874.05    820.73 o 
   9   1  11     1626.87     1751.24     83.46 o 
  10   1  11       32.54       31.59     56.74 o 
  11   1  11     9452.44     9173.10    194.15 o 
  12   1  11     1420.14     1324.68     88.89 o 
  13   1  11     3177.61     3169.74    126.21 o 
  14   1  11      273.10      136.82     75.88 o 
  15   1  11      636.84      396.21     97.15 o 
  16   1  11      271.74      106.72    151.93 o 
 -14   2  11      821.11      734.41    339.66 o 
 -13   2  11     1013.09     1203.73    157.58 o 
 -12   2  11     4228.23     4389.69    141.17 o 
 -11   2  11      114.81      125.64     61.58 o 
 -10   2  11       39.14      -18.56     63.24 o 
  -9   2  11       24.55      -10.72     39.81 o 
  -8   2  11     5974.09     5923.45    122.57 o 
  -7   2  11     9596.82     9712.14    163.12 o 
  -6   2  11      293.39      296.30     38.68 o 
  -5   2  11     8104.43     7910.07    127.24 o 
  -4   2  11     3079.91     3214.15     77.96 o 
  -3   2  11     5742.59     5444.58    101.21 o 
  -2   2  11     1539.07     1685.78     57.20 o 
  -1   2  11     9648.33    10049.47    138.04 o 
   0   2  11     2598.69     2590.23     62.06 o 
   1   2  11     8275.11     8526.15    119.81 o 
   2   2  11    57715.10    60233.78    662.54 o 
   3   2  11      602.70      655.32     38.89 o 
   4   2  11    25066.68    24324.12    566.40 o 
   5   2  11     1123.41     1281.47     61.83 o 
   6   2  11     1760.15     1688.30     72.94 o 
   7   2  11       91.18       76.08     46.26 o 
   8   2  11      889.10     1065.06     67.99 o 
   9   2  11    19565.34    19320.07    317.12 o 
  10   2  11      594.36      591.00     66.25 o 
  11   2  11     2561.71     2483.07    104.64 o 
  12   2  11     2240.28     2153.89    103.67 o 
  13   2  11     2961.23     2754.42    132.20 o 
  14   2  11        1.63      -53.99    100.94 o 
  15   2  11       84.28       -3.80     86.25 o 
  16   2  11      159.34       47.66     96.92 o 
 -16   3  11       26.90      -39.47    172.59 o 
 -14   3  11      706.04      642.61    340.58 o 
 -13   3  11      465.11      497.63    106.69 o 
 -12   3  11     1098.18     1123.56     85.13 o 
 -11   3  11     1579.88     1607.81     90.17 o 
 -10   3  11      130.03       23.22     62.42 o 
  -9   3  11       94.57       43.09     47.60 o 
  -8   3  11    12796.14    12812.01    185.76 o 
  -7   3  11     2030.53     2004.55     67.44 o 
  -6   3  11     5682.78     5718.30    103.04 o 
  -5   3  11    25462.17    26723.61    322.63 o 
  -4   3  11    19119.53    18210.14    230.89 o 
  -3   3  11     2971.84     3173.19     80.28 o 
  -2   3  11    15312.15    15365.23    198.06 o 
  -1   3  11      282.18      280.53     33.43 o 
   0   3  11     1293.76     1429.45     48.77 o 
   1   3  11    33985.07    35732.61    408.16 o 
   2   3  11      187.27      157.29     29.65 o 
   3   3  11      259.66      302.27     31.63 o 
   4   3  11     3143.35     2991.22     66.89 o 
   5   3  11    37317.08    37625.46    427.12 o 
   6   3  11       93.51       88.04     41.52 o 
   7   3  11     5327.03     5224.92    123.23 o 
   8   3  11      351.00      482.53     56.23 o 
   9   3  11       33.28       59.93     51.62 o 
  10   3  11      646.58      639.41     65.66 o 
  11   3  11     2589.75     2520.00    101.29 o 
  12   3  11      163.43      171.99     61.99 o 
  13   3  11     1418.44     1587.09    117.64 o 
  14   3  11      214.55      280.99     92.80 o 
  15   3  11     1699.39     1824.20    134.51 o 
  16   3  11     1278.58     1218.30    130.50 o 
 -16   4  11     2153.93     2580.52    291.93 o 
 -14   4  11     6293.20     6923.72    460.38 o 
 -13   4  11     2040.86     2146.28    144.50 o 
 -12   4  11    10353.94    10678.38    215.63 o 
 -11   4  11      526.31      519.87     79.95 o 
 -10   4  11    14979.89    14808.35    255.34 o 
  -9   4  11     1156.59     1147.20     80.90 o 
  -8   4  11       95.30       76.21     52.20 o 
  -7   4  11     8794.64     8729.39    139.79 o 
  -6   4  11       12.82      -11.83     34.41 o 
  -5   4  11    15160.69    15214.71    203.29 o 
  -4   4  11    41633.51    40834.13    497.72 o 
  -3   4  11    26377.46    26898.93    324.07 o 
  -2   4  11       49.33       33.79     32.20 o 
  -1   4  11     1869.16     1980.93     61.51 o 
   0   4  11    20980.37    21387.36    274.20 o 
   1   4  11    14300.95    14892.20    191.44 o 
   2   4  11    39899.34    39876.85    453.70 o 
   3   4  11     1162.42     1053.02     44.06 o 
   4   4  11    16217.17    15610.56    246.80 o 
   5   4  11       46.04        5.77     31.04 o 
   6   4  11      965.38      930.84     51.80 o 
   7   4  11     7256.95     6994.61    147.23 o 
   8   4  11     1113.73     1170.18     70.48 o 
   9   4  11    14328.77    14589.35    253.03 o 
  10   4  11      155.49       71.09     55.92 o 
  11   4  11    10874.45    10720.52    232.35 o 
  12   4  11     1802.24     1945.49    120.08 o 
  13   4  11      847.79      852.21    104.01 o 
  14   4  11      487.02      443.63     98.03 o 
  15   4  11       62.76      -89.49     89.79 o 
 -16   5  11      181.68      474.61    207.47 o 
 -15   5  11       49.89      -80.78    221.24 o 
 -14   5  11     1471.47     1899.33    291.47 o 
 -13   5  11      117.80        1.36    104.54 o 
 -12   5  11      530.19      577.99    144.73 o 
 -11   5  11     1225.12     1267.62     89.24 o 
 -10   5  11      617.89      739.65     76.92 o 
  -9   5  11      483.16      612.54     69.95 o 
  -8   5  11     1143.88     1135.53     89.32 o 
  -7   5  11       22.31      -31.26     46.97 o 
  -6   5  11     1411.03     1444.68     59.60 o 
  -5   5  11     2720.00     2785.01     75.14 o 
  -4   5  11       10.83       21.83     33.58 o 
  -3   5  11       71.04       58.70     34.84 o 
  -2   5  11     5168.26     5235.41     98.89 o 
  -1   5  11    20247.53    20129.35    252.73 o 
   0   5  11     1062.04     1160.25     49.62 o 
   1   5  11    19141.53    19064.64    238.97 o 
   2   5  11       49.19       68.28     33.34 o 
   3   5  11     1883.47     1917.00     62.23 o 
   4   5  11      926.96     1041.99     48.17 o 
   5   5  11      107.70      126.88     36.73 o 
   6   5  11     7328.13     7022.03    130.25 o 
   7   5  11    16515.17    16246.54    269.53 o 
   8   5  11     1610.63     1665.74     79.66 o 
   9   5  11      512.15      550.13     63.41 o 
  10   5  11      265.11      287.63     68.71 o 
  11   5  11      657.94      659.36     89.26 o 
  12   5  11     2584.07     2861.49    141.37 o 
  13   5  11      187.84       80.63     85.48 o 
  14   5  11     1295.03     1342.66    121.57 o 
  15   5  11      506.66      423.74    107.78 o 
 -15   6  11       33.87     -199.21    269.89 o 
 -14   6  11     2179.27     1908.24    277.25 o 
 -13   6  11      624.49      529.42    111.42 o 
 -12   6  11     4577.31     4547.24    184.30 o 
 -11   6  11      277.48      250.04    114.27 o 
 -10   6  11    10337.36    10124.44    204.77 o 
  -9   6  11     1766.13     1868.67     96.66 o 
  -8   6  11      174.96      161.31     64.79 o 
  -7   6  11      356.86      324.54     57.15 o 
  -6   6  11    12836.35    12216.26    208.40 o 
  -5   6  11       72.27       42.86     36.14 o 
  -4   6  11    46330.46    45968.30    561.97 o 
  -3   6  11     5175.87     5342.67    102.33 o 
  -2   6  11      157.19      211.24     38.46 o 
  -1   6  11     1670.70     1822.57     64.86 o 
   0   6  11    26101.00    25035.73    305.90 o 
   1   6  11     6406.75     6915.00    116.33 o 
   2   6  11    13689.63    13636.05    185.88 o 
   3   6  11    13765.23    13771.94    187.73 o 
   4   6  11     4141.69     3719.60     91.70 o 
   5   6  11      136.23       50.10     42.28 o 
   6   6  11     1013.63     1094.62     55.61 o 
   7   6  11       40.48       22.66     48.47 o 
   8   6  11     2286.88     2372.93     96.59 o 
   9   6  11     6788.56     6733.94    175.45 o 
  10   6  11      333.91      249.49     79.72 o 
  11   6  11      434.91      444.15     90.62 o 
  12   6  11     4020.12     3896.51    165.67 o 
  13   6  11     4131.56     3996.53    171.83 o 
  14   6  11       25.79      -91.72     91.72 o 
  15   6  11      145.98      -69.96    101.57 o 
 -15   7  11     2389.34     2532.79    387.40 o 
 -14   7  11     2886.18     3362.34    333.25 o 
 -13   7  11       16.80      -87.70    103.68 o 
 -12   7  11      311.75      186.14    117.02 o 
 -11   7  11        5.75      -52.89     69.74 o 
 -10   7  11      226.32      155.58     72.32 o 
  -9   7  11     4817.21     4630.85    139.41 o 
  -8   7  11     3868.09     3863.56    135.45 o 
  -7   7  11    10553.98    10469.77    196.41 o 
  -6   7  11       49.66       35.09     51.95 o 
  -5   7  11     2677.34     2739.00     98.42 o 
  -4   7  11     5026.89     4675.61    119.20 o 
  -3   7  11     1025.68     1168.63     55.03 o 
  -2   7  11     8466.43     8200.60    134.57 o 
  -1   7  11    26178.71    26920.45    331.11 o 
   0   7  11     3798.42     3446.26     85.33 o 
   1   7  11     9660.00    10016.88    152.04 o 
   2   7  11     1160.23     1199.48     55.13 o 
   3   7  11      507.77      447.06     45.52 o 
   4   7  11      597.71      755.60     51.11 o 
   5   7  11     6739.84     6501.69    118.63 o 
   6   7  11    19680.59    19173.62    262.57 o 
   7   7  11        3.53       34.95     51.83 o 
   8   7  11      717.74      777.54     90.23 o 
   9   7  11       13.01      -15.57     69.94 o 
  10   7  11      105.15      -19.78     75.52 o 
  11   7  11      310.02      352.25     88.09 o 
  12   7  11    10168.16    10168.25    273.50 o 
  13   7  11       45.96       42.40     93.74 o 
  14   7  11      969.00      762.54    118.64 o 
  15   7  11      510.55      606.05    121.48 o 
 -14   8  11      456.65      277.20    226.77 o 
 -13   8  11      747.66      672.06    127.09 o 
 -12   8  11      213.94       89.92     92.02 o 
 -11   8  11      956.44      787.33     92.93 o 
 -10   8  11      990.44      880.20     89.89 o 
  -9   8  11     1801.06     1679.90    107.11 o 
  -8   8  11      746.39      917.19     91.48 o 
  -7   8  11     8601.13     7874.51    171.92 o 
  -6   8  11       20.86       67.65     57.07 o 
  -5   8  11    21427.08    20825.68    352.00 o 
  -4   8  11      445.66      440.21     62.86 o 
  -3   8  11     1864.61     1874.32     84.33 o 
  -2   8  11      360.90      321.27     44.65 o 
  -1   8  11      867.66      921.90     54.34 o 
   0   8  11    24388.44    23971.37    302.23 o 
   1   8  11        1.27      -17.07     38.91 o 
   2   8  11     5431.16     5363.77    108.02 o 
   3   8  11     4892.89     4918.24    105.02 o 
   4   8  11       99.50       58.15     44.09 o 
   5   8  11     4425.04     4149.40     99.63 o 
   6   8  11     3288.06     3318.52     93.87 o 
   7   8  11     1260.37     1384.82    102.97 o 
   8   8  11      642.65      707.26     91.22 o 
   9   8  11        9.49      -74.16     74.16 o 
  10   8  11     2358.21     2289.86    130.91 o 
  11   8  11      820.23      942.75    108.98 o 
  12   8  11     1015.71     1091.83    117.68 o 
  13   8  11     3524.83     3544.89    175.36 o 
  14   8  11       88.12       69.53    106.03 o 
 -14   9  11     1923.78     1727.18    278.26 o 
 -13   9  11      657.02      562.41    213.59 o 
 -12   9  11     1420.85     1559.14    129.95 o 
 -11   9  11      206.07      171.62     85.25 o 
 -10   9  11     2903.64     3229.27    133.64 o 
  -9   9  11       19.46       91.84     77.11 o 
  -8   9  11      720.52      813.14     92.20 o 
  -7   9  11      197.36      197.61     64.69 o 
  -6   9  11      117.17       95.96     67.47 o 
  -5   9  11    24539.61    23707.51    366.89 o 
  -4   9  11      716.71      707.29     73.04 o 
  -3   9  11    14195.99    13825.47    237.42 o 
  -2   9  11      149.01      156.59     80.19 o 
  -1   9  11    22442.32    22551.51    292.16 o 
   0   9  11    10527.02    10419.49    164.08 o 
   1   9  11     4774.73     4953.00    107.70 o 
   2   9  11      165.11      128.01     47.57 o 
   3   9  11    19066.64    18827.48    261.10 o 
   4   9  11    13804.80    13420.18    197.72 o 
   5   9  11      631.07      604.88     70.81 o 
   6   9  11      326.48      412.22     67.10 o 
   7   9  11     3026.87     3101.52    139.26 o 
   8   9  11      113.52       94.24     79.37 o 
   9   9  11     2173.47     2275.95    133.56 o 
  10   9  11      313.93      265.45     92.28 o 
  11   9  11     8130.68     7589.80    233.73 o 
  12   9  11     1492.55     1316.67    130.86 o 
  13   9  11      116.44      135.20    107.81 o 
  14   9  11      441.53      436.10    125.22 o 
 -14  10  11     1762.41     1262.26    413.10 o 
 -13  10  11     1500.22     1672.34    173.88 o 
 -12  10  11        2.69     -140.75    140.75 o 
 -11  10  11     7090.79     7188.94    287.52 o 
 -10  10  11     2544.47     2785.90    145.66 o 
  -9  10  11     1729.33     1563.33    114.77 o 
  -8  10  11      530.89      376.06     82.11 o 
  -7  10  11      899.97      844.72     80.60 o 
  -6  10  11     1109.16     1085.24     92.78 o 
  -5  10  11    40371.40    38985.83    613.41 o 
  -4  10  11      845.15      739.13     84.16 o 
  -3  10  11       29.46       45.78     62.61 o 
  -2  10  11       11.48       -2.09     61.88 o 
  -1  10  11     1518.45     1681.42     91.04 o 
   0  10  11    19587.48    19036.48    259.48 o 
   1  10  11     1739.05     1843.52     76.15 o 
   2  10  11     3708.77     3699.58     99.88 o 
   3  10  11     5137.17     4958.20    114.35 o 
   4  10  11      721.67      735.09     72.26 o 
   5  10  11      766.94      735.27     73.94 o 
   6  10  11      870.15      840.75     78.54 o 
   7  10  11     2878.50     2758.59    140.83 o 
   8  10  11      193.17      174.79     84.79 o 
   9  10  11     4091.10     3895.97    166.34 o 
  10  10  11        9.81      -91.43     91.43 o 
  11  10  11     2215.21     2270.76    148.58 o 
  12  10  11      779.00      793.01    126.03 o 
  13  10  11     1295.18     1362.16    141.93 o 
 -13  11  11      592.79      279.02    173.67 o 
 -12  11  11        6.99        6.53    129.69 o 
 -11  11  11      523.53      760.11    107.46 o 
 -10  11  11     2471.54     2769.89    143.33 o 
  -9  11  11      234.78      385.18     81.39 o 
  -8  11  11      638.98      683.96     83.86 o 
  -7  11  11     3541.93     3502.40    130.77 o 
  -6  11  11      578.33      581.86     90.41 o 
  -5  11  11        3.21        2.97     66.03 o 
  -4  11  11     6105.61     5498.65    152.67 o 
  -3  11  11     2439.52     2433.25    108.61 o 
  -2  11  11      288.81      315.52     72.02 o 
  -1  11  11     1765.34     1951.63    100.58 o 
   0  11  11      647.60      794.14    100.18 o 
   1  11  11     1013.05      909.70     72.70 o 
   2  11  11     1795.61     1734.74     78.63 o 
   3  11  11       10.47      -60.41     60.41 o 
   4  11  11     1062.58     1026.32     81.90 o 
   5  11  11     3298.73     3283.08    117.85 o 
   6  11  11     1547.43     1692.25     92.79 o 
   7  11  11      122.48       34.07     84.89 o 
   8  11  11       90.12       93.82     86.17 o 
   9  11  11     1964.26     1709.33    133.25 o 
  10  11  11     1369.54     1544.25    132.84 o 
  11  11  11      144.73       -0.37     99.72 o 
  12  11  11     1482.56     1510.41    143.93 o 
  13  11  11        6.65      -57.87    116.07 o 
 -13  12  11      547.39      930.86    232.26 o 
 -12  12  11     2785.36     2951.44    453.30 o 
 -11  12  11     6174.81     6493.31    233.52 o 
 -10  12  11     3394.72     3332.42    141.78 o 
  -9  12  11     6101.63     6203.96    176.14 o 
  -8  12  11      340.46      392.07     92.37 o 
  -7  12  11     4288.45     4234.87    171.20 o 
  -6  12  11      165.29      233.02     77.95 o 
  -5  12  11    14458.08    13629.32    256.87 o 
  -4  12  11     2787.66     2907.13    120.67 o 
  -3  12  11      367.91      322.23     76.77 o 
  -2  12  11     2052.08     1957.55    105.22 o 
  -1  12  11      156.76        2.19     70.18 o 
   0  12  11      371.94      303.13     77.88 o 
   1  12  11     1366.80     1336.73    100.83 o 
   2  12  11      408.79      447.64     83.90 o 
   3  12  11     1739.97     1835.54     95.75 o 
   4  12  11        3.71      -61.54     61.54 o 
   5  12  11     9340.45     9369.79    194.45 o 
   6  12  11     7782.91     7466.29    174.27 o 
   7  12  11      315.81      306.16     92.98 o 
   8  12  11     4708.44     4147.39    180.09 o 
   9  12  11       14.74      -91.61     91.61 o 
  10  12  11     1781.72     1989.14    151.13 o 
  11  12  11     2232.41     2144.13    157.55 o 
  12  12  11      546.35      410.50    123.59 o 
 -12  13  11     2619.38     2617.11    173.93 o 
 -11  13  11     1460.09     1417.85    149.46 o 
 -10  13  11     1039.11     1079.19    116.53 o 
  -9  13  11      688.94      978.04    102.40 o 
  -8  13  11      674.99      752.69    148.61 o 
  -7  13  11     3045.78     2957.70    130.79 o 
  -6  13  11     2254.14     2594.39    125.77 o 
  -5  13  11     6207.59     5942.10    169.50 o 
  -4  13  11     9715.39     8990.08    204.24 o 
  -3  13  11      857.51      860.89     91.82 o 
  -2  13  11     1294.83     1224.31     98.36 o 
  -1  13  11      225.43       82.84     74.99 o 
   0  13  11     1321.83     1211.13    103.76 o 
   1  13  11     9829.55     9883.17    259.83 o 
   2  13  11      514.89      480.15    108.47 o 
   3  13  11     2776.48     2721.14    131.94 o 
   4  13  11     1629.42     1776.14    100.37 o 
   5  13  11      482.34      636.19     91.14 o 
   6  13  11      637.81      718.45     97.18 o 
   7  13  11      580.70      502.19    107.34 o 
   8  13  11     2375.72     2449.01    154.18 o 
   9  13  11        2.76      -24.70     97.80 o 
  10  13  11        5.24      -75.84    101.08 o 
  11  13  11      632.80      522.44    129.98 o 
  12  13  11      232.49      375.68    144.15 o 
 -11  14  11     1196.29     1748.86    222.63 o 
 -10  14  11      818.37      904.49    117.87 o 
  -9  14  11     4581.58     5018.82    171.21 o 
  -8  14  11      595.45      882.71    120.09 o 
  -7  14  11     1631.23     1747.77    116.53 o 
  -6  14  11     1329.56     1404.88    113.97 o 
  -5  14  11     7429.43     7131.73    190.43 o 
  -4  14  11      154.33      248.73     86.60 o 
  -3  14  11     8588.57     8201.54    201.54 o 
  -2  14  11      489.55      529.88     97.85 o 
  -1  14  11     4329.55     4280.54    159.93 o 
   0  14  11     3084.67     3406.78    173.51 o 
   1  14  11     8168.54     8327.43    247.59 o 
   2  14  11        0.97       -2.42    102.30 o 
   3  14  11      603.37      663.81    116.59 o 
   4  14  11      144.22      141.83    116.63 o 
   5  14  11     1658.85     1703.06    122.81 o 
   6  14  11     3491.34     3824.03    154.23 o 
   7  14  11     6173.06     6449.30    223.34 o 
   8  14  11       47.10       71.09    101.66 o 
   9  14  11       65.24       18.63    105.77 o 
  10  14  11      269.82      138.34    117.66 o 
  11  14  11      753.11      842.58    142.55 o 
 -10  15  11      253.81      287.69    122.89 o 
  -9  15  11        7.93      223.22    168.31 o 
  -8  15  11        4.76       82.36    106.19 o 
  -7  15  11     4040.96     4175.86    169.28 o 
  -6  15  11      496.84      396.53     94.61 o 
  -5  15  11       96.01       21.99     85.36 o 
  -4  15  11     1126.95     1185.79    107.60 o 
  -3  15  11     5571.32     5637.73    187.14 o 
  -2  15  11     1467.02     1519.82    148.92 o 
  -1  15  11     5296.55     5229.55    215.65 o 
   0  15  11     5503.98     5247.86    293.76 o 
   1  15  11     6541.53     5955.13    289.92 o 
   2  15  11      453.29      642.17    126.82 o 
   3  15  11     1494.53     1663.34    157.55 o 
   4  15  11     1142.71     1503.30    144.26 o 
   5  15  11     1554.25     1445.30    152.11 o 
   6  15  11     1409.75     1527.65    146.95 o 
   7  15  11      417.75      625.48    171.82 o 
   8  15  11      930.19     1150.42    132.90 o 
   9  15  11     3523.60     3977.22    208.29 o 
  10  15  11       96.81      338.25    191.32 o 
  -9  16  11     2826.94     2913.77    185.41 o 
  -8  16  11       40.20      -79.60     93.73 o 
  -7  16  11      550.53      861.71    196.17 o 
  -6  16  11      219.60      366.43     98.18 o 
  -5  16  11     2243.18     2197.08    141.59 o 
  -4  16  11     1494.27     1406.81    124.54 o 
  -3  16  11     2039.02     2021.54    253.21 o 
  -2  16  11      644.13      859.59    140.38 o 
  -1  16  11      484.44      619.57    137.93 o 
   0  16  11      199.20      228.15    123.85 o 
   1  16  11      222.04      196.52    123.40 o 
   2  16  11      374.92      456.33    130.01 o 
   3  16  11      942.62      946.69    171.06 o 
   4  16  11     5335.96     5467.38    224.79 o 
   5  16  11       57.44      121.89    118.49 o 
   6  16  11       48.15      -87.76    158.19 o 
   7  16  11     2337.03     2516.37    203.15 o 
   8  16  11      133.34       72.28    162.74 o 
   9  16  11       89.86      323.04    314.93 o 
  -7  17  11      433.87      544.50    165.35 o 
  -6  17  11      507.01      669.30    136.50 o 
  -5  17  11      182.42      290.56    130.40 o 
  -4  17  11      119.83       75.12    122.42 o 
  -3  17  11     3447.14     3748.99    203.13 o 
  -2  17  11       33.88        4.36    123.79 o 
  -1  17  11       10.08        4.85    125.23 o 
   0  17  11      975.41     1105.56    222.47 o 
   1  17  11      187.61      138.37    128.23 o 
   2  17  11      355.95      238.40    133.87 o 
   3  17  11     1855.12     2198.99    174.31 o 
   4  17  11      367.93      285.07    131.33 o 
   5  17  11        0.29      280.41    183.24 o 
   6  17  11      164.71      387.78    169.55 o 
   7  17  11      318.57      628.84    251.53 o 
  -6  18  11       79.26     -105.59    182.38 o 
  -5  18  11      292.76      617.48    142.34 o 
  -4  18  11      316.40      520.96    141.98 o 
  -3  18  11      312.60      154.49    221.68 o 
  -2  18  11        0.55      -73.94    131.70 o 
  -1  18  11       84.18      -10.39    132.90 o 
   0  18  11      351.38      498.08    146.76 o 
   1  18  11        0.50      -12.06    221.24 o 
   2  18  11      448.73      522.02    148.67 o 
   3  18  11        0.69      119.39    133.12 o 
   4  18  11      654.02     1004.49    206.36 o 
   5  18  11        4.04      -50.77    147.46 o 
  -3  19  11     1139.25     2343.68    335.99 o 
  -2  19  11      374.86      651.65    277.86 o 
  -1  19  11       12.01      356.10    213.99 o 
   0  19  11       60.52       31.74    174.51 o 
   1  19  11      241.57      685.10    268.26 o 
   2  19  11      742.67      997.44    176.23 o 
 -13   0  12     5097.74     5351.07    506.74 o 
 -12   0  12     5310.46     5598.57    232.13 o 
 -11   0  12      318.52      242.05    101.51 o 
 -10   0  12     2835.08     2871.85    132.93 o 
  -9   0  12      108.96      124.51     65.54 o 
  -8   0  12      204.67      231.48     64.03 o 
  -7   0  12     5332.70     4841.65    146.73 o 
  -6   0  12     7330.50     7917.71    188.16 o 
  -5   0  12     7374.32     7037.23    168.60 o 
  -4   0  12    31231.41    28632.77   1311.87 o 
  -3   0  12     4540.26     5293.85    176.78 o 
  -2   0  12    53878.93    56364.22   1521.05 o 
  -1   0  12     6329.37     6156.55    187.14 o 
   0   0  12       48.79      -41.99     62.85 o 
   1   0  12    23039.82    22509.49    383.52 o 
   2   0  12    18070.33    17358.33    305.42 o 
   3   0  12     7888.88     8523.71    174.68 o 
   4   0  12     1717.78     1601.18    100.47 o 
   5   0  12     5983.37     6151.22    184.54 o 
   6   0  12     9596.69     9395.97    415.86 o 
   7   0  12    73420.79    75316.10   1473.57 o 
   8   0  12       13.26      -39.81     64.54 o 
   9   0  12       38.93      133.77     79.88 o 
  10   0  12     2136.73     1984.25    163.26 o 
  11   0  12     1876.89     1888.34    135.01 o 
  12   0  12    26071.29    24816.61    647.20 o 
  13   0  12     5039.68     4758.29    211.27 o 
  14   0  12       40.22      -82.42    100.56 o 
  15   0  12     1347.65     1109.50    147.32 o 
  16   0  12      184.79      -37.68    153.84 o 
 -14   1  12      342.63      529.69    317.63 o 
 -13   1  12      655.17      598.07    138.73 o 
 -12   1  12        6.62      -69.53     69.53 o 
 -11   1  12       33.29      -44.44     66.15 o 
 -10   1  12       15.88      -52.75     52.75 o 
  -9   1  12     1148.45     1259.22     71.49 o 
  -8   1  12     5615.64     5352.74    111.46 o 
  -7   1  12    15993.64    16070.26    223.78 o 
  -6   1  12     5953.28     5916.27    114.28 o 
  -5   1  12     7210.85     7151.72    118.97 o 
  -4   1  12     4400.53     4413.64     85.54 o 
  -3   1  12       62.93       14.44     43.53 o 
  -2   1  12     8153.32     7614.17    167.64 o 
  -1   1  12     8336.60     8274.79    155.38 o 
   0   1  12      116.63       85.96     26.08 o 
   1   1  12     7135.32     7234.88    111.20 o 
   2   1  12    10123.82    10847.61    236.57 o 
   3   1  12     3779.99     3852.40     72.13 o 
   4   1  12     1272.64     1344.99     46.76 o 
   5   1  12     2418.46     2406.97     83.88 o 
   6   1  12    42221.33    43050.38    766.98 o 
   7   1  12      216.27      234.20     50.39 o 
   8   1  12     1269.57     1395.92     75.35 o 
   9   1  12      106.17      110.78     56.15 o 
  10   1  12      234.39      228.15     76.22 o 
  11   1  12        6.59      -38.73     56.63 o 
  12   1  12       18.10        7.71     63.80 o 
  13   1  12     4085.07     3806.97    136.39 o 
  14   1  12     1211.09     1156.38     98.66 o 
  15   1  12      133.38      -63.79     86.23 o 
  16   1  12      933.49      774.92    147.34 o 
 -14   2  12      527.69      369.26    291.93 o 
 -13   2  12     1943.86     1980.42    128.32 o 
 -12   2  12     1942.56     1927.32    120.45 o 
 -11   2  12     1174.69     1310.08     97.39 o 
 -10   2  12    10772.38    10605.38    171.22 o 
  -9   2  12       25.46      -26.03     41.61 o 
  -8   2  12     2492.86     2443.56     82.04 o 
  -7   2  12     7732.40     7619.83    140.25 o 
  -6   2  12      106.46      153.17     37.71 o 
  -5   2  12        3.01        4.48     33.28 o 
  -4   2  12    29170.72    28445.77    345.72 o 
  -3   2  12    10790.53    10643.30    230.11 o 
  -2   2  12    13232.18    13814.01    220.07 o 
  -1   2  12      382.86      394.79     35.87 o 
   0   2  12     7761.81     8244.85    119.93 o 
   1   2  12    37535.05    38297.88    434.06 o 
   2   2  12    22096.04    22338.85    265.18 o 
   3   2  12      665.82      698.09     35.46 o 
   4   2  12    13471.51    14078.41    201.43 o 
   5   2  12    10667.50    10448.45    327.12 o 
   6   2  12      860.34      864.09     59.89 o 
   7   2  12     4584.81     4419.32    115.97 o 
   8   2  12     3488.65     3389.22    107.75 o 
   9   2  12     2831.57     2674.32    137.71 o 
  10   2  12     4416.98     4204.96    125.77 o 
  11   2  12       10.11       22.04     59.98 o 
  12   2  12     4650.69     4525.58    140.06 o 
  13   2  12     4246.01     4175.76    153.22 o 
  14   2  12     2892.34     2706.11    153.17 o 
  15   2  12        3.14       50.08     89.18 o 
  16   2  12       33.93      -99.34    125.24 o 
 -16   3  12     5651.37     5756.83    388.32 o 
 -15   3  12      133.12      -23.77    156.25 o 
 -14   3  12       37.11      -67.59    141.69 o 
 -13   3  12       43.87       20.75     89.41 o 
 -12   3  12     1056.47     1342.46    129.06 o 
 -11   3  12      806.26      693.25     93.99 o 
 -10   3  12     2403.86     2569.51     97.81 o 
  -9   3  12     2864.75     2755.69     83.20 o 
  -8   3  12     5125.35     5174.60    106.35 o 
  -7   3  12     6785.87     6679.93    118.42 o 
  -6   3  12      275.26      317.63     40.04 o 
  -5   3  12     8467.00     8789.25    134.60 o 
  -4   3  12    22044.56    21750.83    274.67 o 
  -3   3  12     4867.88     4779.32     90.46 o 
  -2   3  12    10042.46    10518.64    161.09 o 
  -1   3  12    21334.39    21099.78    257.87 o 
   0   3  12    37802.42    38977.06    492.10 o 
   1   3  12    34877.93    37576.53    430.24 o 
   2   3  12     4563.42     4832.40     86.27 o 
   3   3  12      673.17      615.98     37.45 o 
   4   3  12     3971.88     4245.17     83.19 o 
   5   3  12     1561.03     1553.52     52.35 o 
   6   3  12    11985.91    11614.92    219.99 o 
   7   3  12    16177.59    15703.18    259.98 o 
   8   3  12      684.04      750.37     61.95 o 
   9   3  12     4829.57     4710.80    125.65 o 
  10   3  12      275.02      371.07     62.03 o 
  11   3  12     3895.10     3737.20    155.87 o 
  12   3  12     2293.75     2179.16    101.60 o 
  13   3  12     5788.40     5752.32    230.56 o 
  14   3  12     1502.60     1636.62    125.51 o 
  15   3  12     2090.78     2449.53    148.96 o 
 -16   4  12      391.09      505.72    154.59 o 
 -15   4  12        1.12     -188.19    188.19 o 
 -14   4  12        3.84      -93.70    149.64 o 
 -13   4  12      257.17      464.18    122.18 o 
 -12   4  12     4171.05     4369.03    200.44 o 
 -11   4  12      152.34      132.32    103.83 o 
 -10   4  12      755.81      752.64     72.10 o 
  -9   4  12     1216.55     1325.88     76.42 o 
  -8   4  12    12031.45    11976.72    194.90 o 
  -7   4  12        1.64      -37.09     37.09 o 
  -6   4  12      110.13       -9.23     35.68 o 
  -5   4  12     2115.14     1892.71     64.16 o 
  -4   4  12     3850.29     3701.64     82.58 o 
  -3   4  12     2032.69     2126.46     65.21 o 
  -2   4  12      296.73      257.17     37.70 o 
  -1   4  12    19508.54    21239.14    262.80 o 
   0   4  12    10527.65    10977.61    157.65 o 
   1   4  12    16434.71    17301.00    218.97 o 
   2   4  12     4282.66     4104.70    110.77 o 
   3   4  12    13009.03    12537.52    199.31 o 
   4   4  12      841.32      885.12     43.70 o 
   5   4  12    10124.46     9615.03    138.89 o 
   6   4  12     5627.45     5305.43    124.87 o 
   7   4  12     1163.52     1286.57     70.59 o 
   8   4  12        7.09      -27.73     48.43 o 
   9   4  12      941.31      988.71     72.04 o 
  10   4  12     2922.19     2711.58    104.02 o 
  11   4  12     1190.62     1250.82     82.17 o 
  12   4  12      698.18      647.31     91.83 o 
  13   4  12     1649.85     1634.00    123.49 o 
  14   4  12        1.49        9.19     85.84 o 
  15   4  12     2113.52     2118.19    147.15 o 
 -15   5  12        1.99      170.55    172.17 o 
 -14   5  12     3598.83     3642.66    519.59 o 
 -13   5  12      275.76      157.06    130.93 o 
 -12   5  12     4913.33     4812.94    331.01 o 
 -11   5  12      550.02      606.19     91.60 o 
 -10   5  12    22812.31    23486.86    390.34 o 
  -9   5  12      590.96      659.76     69.49 o 
  -8   5  12        2.23      -50.74     50.74 o 
  -7   5  12      806.91      824.63     64.77 o 
  -6   5  12    14184.79    14205.11    199.29 o 
  -5   5  12      736.35      874.08     49.79 o 
  -4   5  12    35538.10    35077.80    415.17 o 
  -3   5  12    32030.24    31028.19    371.13 o 
  -2   5  12     2742.58     2817.83     76.55 o 
  -1   5  12     5022.14     5167.24     97.89 o 
   0   5  12    46508.73    45681.29    672.07 o 
   1   5  12     6514.52     6456.25    109.61 o 
   2   5  12     5511.87     5563.63    101.14 o 
   3   5  12    17686.20    18111.69    229.63 o 
   4   5  12     2827.54     2603.92     71.78 o 
   5   5  12     1778.86     1701.52     61.35 o 
   6   5  12     9110.39     9041.12    175.31 o 
   7   5  12    11292.08    10862.04    201.57 o 
   8   5  12      490.98      529.79     60.93 o 
   9   5  12     1819.35     1920.44     90.59 o 
  10   5  12      282.11      156.19     67.62 o 
  11   5  12     1069.85     1007.21     99.08 o 
  12   5  12      534.97      534.96     95.71 o 
  13   5  12     1809.62     1864.08    131.06 o 
  14   5  12      422.18      390.58    102.95 o 
  15   5  12     1836.27     1725.48    143.16 o 
 -15   6  12       82.01       79.27    163.04 o 
 -14   6  12     3296.00     3885.01    533.36 o 
 -13   6  12     2700.18     2789.46    186.91 o 
 -12   6  12       53.53      104.13    114.50 o 
 -11   6  12     1888.84     1950.71    165.89 o 
 -10   6  12      166.90      203.67     72.23 o 
  -9   6  12     1134.25     1139.32     79.76 o 
  -8   6  12      138.71      176.13     58.36 o 
  -7   6  12     5060.49     4857.28    131.12 o 
  -6   6  12    12457.50    12296.34    211.65 o 
  -5   6  12       30.82      -22.23     37.41 o 
  -4   6  12    10782.42    11153.35    175.54 o 
  -3   6  12     9059.08     8857.53    141.07 o 
  -2   6  12     1126.25     1203.73     55.50 o 
  -1   6  12    12161.83    12084.34    173.10 o 
   0   6  12     4335.50     3935.05     87.99 o 
   1   6  12      831.93      868.86     49.15 o 
   2   6  12     6439.50     6506.60    113.29 o 
   3   6  12    25054.17    23954.04    295.49 o 
   4   6  12     1258.38     1412.29     57.26 o 
   5   6  12     4234.15     3823.13     88.92 o 
   6   6  12     2783.74     2715.87     88.74 o 
   7   6  12      989.59      944.13     69.65 o 
   8   6  12     6359.73     6158.11    147.87 o 
   9   6  12    10030.39     9950.73    221.65 o 
  10   6  12     3830.31     3817.79    151.71 o 
  11   6  12      386.16      300.89     87.50 o 
  12   6  12      151.56      155.56     89.99 o 
  13   6  12      468.69      452.83    102.55 o 
  14   6  12      471.72      318.83    107.25 o 
  15   6  12      800.85      617.71    121.73 o 
 -15   7  12      129.13      -27.01    166.01 o 
 -14   7  12     1110.49     1174.13    390.15 o 
 -13   7  12      409.54      481.27    131.38 o 
 -12   7  12     2719.01     2787.18    182.12 o 
 -11   7  12      736.43      672.42    128.10 o 
 -10   7  12      417.95      317.87     88.29 o 
  -9   7  12     6071.63     6073.48    151.16 o 
  -8   7  12      913.18     1051.04     78.90 o 
  -7   7  12       60.29       70.07     55.07 o 
  -6   7  12     9487.82     9356.13    180.78 o 
  -5   7  12      561.12      482.17     60.28 o 
  -4   7  12     4100.52     3694.46    109.08 o 
  -3   7  12     1002.86     1121.48     56.07 o 
  -2   7  12     3532.73     3460.28     88.59 o 
  -1   7  12     6884.95     6944.27    123.22 o 
   0   7  12    11957.52    11927.30    173.64 o 
   1   7  12     1995.91     2035.79     70.92 o 
   2   7  12      363.76      323.65     44.79 o 
   3   7  12       81.43      160.22     43.23 o 
   4   7  12    10664.39    10395.92    163.20 o 
   5   7  12       48.11       84.61     42.71 o 
   6   7  12      863.06      855.85     63.73 o 
   7   7  12     2112.19     2064.46     93.54 o 
   8   7  12     7144.30     7045.43    198.55 o 
   9   7  12    10993.32    10192.24    252.73 o 
  10   7  12      201.74      109.27     79.50 o 
  11   7  12     1446.40     1579.94    121.17 o 
  12   7  12     2325.52     2248.45    140.27 o 
  13   7  12     3645.30     3690.46    192.28 o 
  14   7  12      182.62      119.37    100.86 o 
  15   7  12      771.45      623.00    186.82 o 
 -14   8  12     2097.74     2375.81    480.12 o 
 -13   8  12      910.28     1129.01    157.34 o 
 -12   8  12        8.25      140.47    122.66 o 
 -11   8  12     1190.23     1388.96    149.03 o 
 -10   8  12     5134.28     4938.58    164.28 o 
  -9   8  12     6607.64     6434.36    161.47 o 
  -8   8  12       77.85        9.48     62.22 o 
  -7   8  12     3067.08     2887.48    110.58 o 
  -6   8  12      273.26      253.24     62.15 o 
  -5   8  12     7174.99     7081.25    158.34 o 
  -4   8  12     1266.00     1249.41     77.27 o 
  -3   8  12     1662.76     1537.24     80.05 o 
  -2   8  12        1.04      -39.95     39.95 o 
  -1   8  12     1270.46     1305.33     63.24 o 
   0   8  12    22983.28    22885.59    292.71 o 
   1   8  12        0.00      -32.20     43.77 o 
   2   8  12        4.72        5.94     43.11 o 
   3   8  12       13.07       -2.60     44.58 o 
   4   8  12      211.87      176.92     47.89 o 
   5   8  12     3076.48     3165.25     92.09 o 
   6   8  12      164.50       99.71     54.92 o 
   7   8  12      792.91      945.06     93.41 o 
   8   8  12        7.29       37.80     78.71 o 
   9   8  12      983.98      998.78    101.77 o 
  10   8  12      241.13      134.29     84.29 o 
  11   8  12      265.42      169.94     92.44 o 
  12   8  12     2152.63     2067.56    142.68 o 
  13   8  12      139.91      118.73    101.96 o 
  14   8  12     1717.87     1788.46    148.64 o 
 -14   9  12     1415.05     1386.20    221.99 o 
 -13   9  12      174.12      108.49    131.08 o 
 -12   9  12     1508.50     1573.54    163.19 o 
 -11   9  12      136.00      122.77    121.26 o 
 -10   9  12     4496.53     4386.36    145.27 o 
  -9   9  12     8389.19     8663.73    193.18 o 
  -8   9  12      378.37      505.01     73.15 o 
  -7   9  12     5032.67     4960.17    141.34 o 
  -6   9  12     9977.18     9484.38    217.66 o 
  -5   9  12     4339.39     4112.83    128.03 o 
  -4   9  12     3348.04     3063.03    112.20 o 
  -3   9  12      278.45      316.60     65.50 o 
  -2   9  12      226.96      133.06     61.21 o 
  -1   9  12     4744.98     4458.37    104.54 o 
   0   9  12       15.42      -41.74     44.84 o 
   1   9  12      116.61       68.12     47.82 o 
   2   9  12      911.94      933.51     61.20 o 
   3   9  12     7711.29     7832.08    141.18 o 
   4   9  12    14208.41    14063.26    206.14 o 
   5   9  12      705.59      667.87     60.47 o 
   6   9  12      714.63      711.35     80.83 o 
   7   9  12     1675.14     1782.29    137.54 o 
   8   9  12     1346.21     1527.71    113.30 o 
   9   9  12     1197.08     1279.01    115.45 o 
  10   9  12    10491.68    10573.47    348.18 o 
  11   9  12       88.25      -55.45     86.65 o 
  12   9  12       50.91       98.76     98.32 o 
  13   9  12      321.65      254.94    109.40 o 
  14   9  12     2341.38     2493.33    170.21 o 
 -14  10  12      236.43      142.29    235.01 o 
 -13  10  12     2887.89     2860.84    192.66 o 
 -12  10  12        0.40      -77.24    105.47 o 
 -11  10  12      935.85     1089.73    127.41 o 
 -10  10  12     1071.88     1326.42    121.85 o 
  -9  10  12     1454.78     1485.02     99.98 o 
  -8  10  12       14.92       74.06     67.33 o 
  -7  10  12      135.68      111.92     68.34 o 
  -6  10  12     3351.61     3357.78    121.85 o 
  -5  10  12     2115.71     2331.76    108.11 o 
  -4  10  12     3774.11     3706.13    125.31 o 
  -3  10  12       31.97      -16.95     61.04 o 
  -2  10  12      553.18      526.68     78.38 o 
  -1  10  12    21732.46    20521.90    323.72 o 
   0  10  12      134.48      153.33     51.52 o 
   1  10  12    13316.08    13273.92    201.41 o 
   2  10  12      218.92      200.19     53.33 o 
   3  10  12    13802.47    13313.88    201.76 o 
   4  10  12     3337.43     3205.62    114.57 o 
   5  10  12     2777.57     2758.06    105.46 o 
   6  10  12        9.28      -14.88     70.15 o 
   7  10  12        4.35      -41.00     77.72 o 
   8  10  12      434.67      362.10     90.29 o 
   9  10  12      167.99       99.08     89.81 o 
  10  10  12     3373.81     3249.38    163.95 o 
  11  10  12        9.56      -28.32     97.05 o 
  12  10  12     1401.87     1282.98    134.31 o 
  13  10  12     1336.92     1421.89    147.24 o 
 -13  11  12      802.10      752.11    136.71 o 
 -12  11  12     1747.63     1544.34    194.65 o 
 -11  11  12     4629.10     4570.46    196.14 o 
 -10  11  12     1194.70     1079.51    110.20 o 
  -9  11  12    10933.32    10680.29    226.53 o 
  -8  11  12     1010.68     1139.58     93.12 o 
  -7  11  12     8184.45     8311.68    191.12 o 
  -6  11  12      241.91      219.11     71.63 o 
  -5  11  12     1787.37     1688.07    101.47 o 
  -4  11  12      571.40      510.86     76.95 o 
  -3  11  12     4329.98     3910.84    133.50 o 
  -2  11  12      234.39      227.21     78.14 o 
  -1  11  12       33.62      -60.03     65.87 o 
   0  11  12     1405.23     1475.73     93.92 o 
   1  11  12      417.70      477.20     81.71 o 
   2  11  12     9018.98     8679.07    158.44 o 
   3  11  12     7258.76     6876.95    158.97 o 
   4  11  12     2046.82     2123.66     98.92 o 
   5  11  12     5839.88     5750.55    147.32 o 
   6  11  12     9217.33     9164.97    213.62 o 
   7  11  12     7054.92     7094.30    217.11 o 
   8  11  12      136.77      136.52     88.12 o 
   9  11  12      532.86      530.90    110.24 o 
  10  11  12     1579.58     1583.33    187.69 o 
  11  11  12      138.81       94.41    105.19 o 
  12  11  12     1427.51     1392.49    144.83 o 
  13  11  12      932.74      764.52    138.85 o 
 -12  12  12     1872.52     2055.92    161.79 o 
 -11  12  12        3.57     -116.34    116.34 o 
 -10  12  12        8.44       94.57     87.29 o 
  -9  12  12        3.27       55.39     85.37 o 
  -8  12  12     8708.94     8411.53    200.86 o 
  -7  12  12     4854.63     4869.53    168.66 o 
  -6  12  12      651.20      711.85     88.33 o 
  -5  12  12      234.66      232.06     77.82 o 
  -4  12  12      428.91      415.27     80.90 o 
  -3  12  12     1583.91     1700.06    103.32 o 
  -2  12  12     1012.18     1046.29     91.98 o 
  -1  12  12     2924.64     3193.63    127.10 o 
   0  12  12    13051.82    12408.90    238.50 o 
   1  12  12      412.17      435.21     79.82 o 
   2  12  12        5.65      -71.12     71.12 o 
   3  12  12     1626.68     1623.43     93.43 o 
   4  12  12       76.40       57.65     65.21 o 
   5  12  12      917.22      940.00     85.47 o 
   6  12  12      389.76      489.87     87.25 o 
   7  12  12     3711.03     3637.60    165.76 o 
   8  12  12       17.80      -32.90    123.76 o 
   9  12  12     3267.28     3234.28    166.99 o 
  10  12  12     1189.14     1231.14    133.83 o 
  11  12  12       62.15     -105.64    105.64 o 
  12  12  12       88.33      -54.11    114.38 o 
 -12  13  12      768.86      689.72    138.08 o 
 -11  13  12     6212.81     6377.47    238.17 o 
 -10  13  12       37.13       76.50     91.47 o 
  -9  13  12     3990.17     4340.75    156.14 o 
  -8  13  12      749.53      799.71     96.02 o 
  -7  13  12      609.98      771.15     96.25 o 
  -6  13  12     2816.99     3017.14    133.54 o 
  -5  13  12     8368.47     7824.33    192.84 o 
  -4  13  12     5782.88     5428.36    161.81 o 
  -3  13  12     3701.33     3551.31    138.09 o 
  -2  13  12      293.84      237.14     80.08 o 
  -1  13  12     2034.57     2088.66    114.11 o 
   0  13  12      582.84      727.01     94.93 o 
   1  13  12     9946.62     9955.11    261.61 o 
   2  13  12      670.11      721.02    113.38 o 
   3  13  12       21.62      -12.50     81.38 o 
   4  13  12       15.46      -67.47     67.47 o 
   5  13  12     3613.80     4020.13    137.32 o 
   6  13  12     4816.13     4880.10    167.82 o 
   7  13  12     5520.66     5810.35    207.06 o 
   8  13  12     4293.65     4155.75    185.01 o 
   9  13  12     1378.00     1553.64    139.87 o 
  10  13  12     2014.97     2049.91    158.37 o 
  11  13  12      450.43      340.75    120.75 o 
 -11  14  12      111.72      184.53    126.37 o 
 -10  14  12      648.06      767.37    180.01 o 
  -9  14  12       12.06       30.74     89.12 o 
  -8  14  12     2800.90     2918.88    160.80 o 
  -7  14  12     5014.53     4980.29    249.00 o 
  -6  14  12     1220.75     1422.39    139.79 o 
  -5  14  12     1245.83     1305.92    107.46 o 
  -4  14  12     2234.20     2443.38    126.02 o 
  -3  14  12     4274.66     3875.77    148.52 o 
  -2  14  12     4171.32     4073.18    149.12 o 
  -1  14  12      196.98      123.14     89.03 o 
   0  14  12     2020.47     1996.08    147.82 o 
   1  14  12      112.06       50.37    106.72 o 
   2  14  12     4935.57     4568.62    192.57 o 
   3  14  12     7729.51     7903.54    240.23 o 
   4  14  12       27.62      -30.02     84.92 o 
   5  14  12      102.37      169.67     89.35 o 
   6  14  12      856.41     1029.64    106.51 o 
   7  14  12      260.47      174.83    112.63 o 
   8  14  12      173.82      132.79    123.76 o 
   9  14  12     4430.96     4510.83    202.46 o 
  10  14  12        8.72      -15.98    106.19 o 
 -10  15  12      200.38      256.86    127.87 o 
  -9  15  12     3764.74     3948.95    174.55 o 
  -8  15  12       72.97      184.67    109.30 o 
  -7  15  12        0.12       81.95    138.87 o 
  -6  15  12      233.97      190.13    110.85 o 
  -5  15  12    14077.49    13462.49    276.05 o 
  -4  15  12        0.80      -58.45     85.07 o 
  -3  15  12      569.26      529.98    102.88 o 
  -2  15  12      972.56      815.18    132.20 o 
  -1  15  12     2266.65     2414.15    168.06 o 
   0  15  12      150.69       69.67    113.69 o 
   1  15  12     9632.20     9141.83    293.63 o 
   2  15  12     7504.81     7367.15    243.83 o 
   3  15  12      995.13     1229.12    163.67 o 
   4  15  12       24.30       87.97    109.66 o 
   5  15  12     1589.36     1714.84    146.47 o 
   6  15  12       47.75      115.20    197.96 o 
   7  15  12     2321.58     2338.17    188.78 o 
   8  15  12     3441.44     3905.03    191.38 o 
   9  15  12     1060.40     1277.41    185.64 o 
  -9  16  12     1524.53     1679.29    161.14 o 
  -8  16  12        1.52      304.00    128.02 o 
  -7  16  12     1713.68     2050.25    211.52 o 
  -6  16  12       10.44      111.07     92.23 o 
  -5  16  12      813.01      707.65    106.13 o 
  -4  16  12      410.25      374.88    167.69 o 
  -3  16  12     7097.73     6770.72    243.95 o 
  -2  16  12     2473.22     2860.50    197.56 o 
  -1  16  12     1113.90     1206.64    149.14 o 
   0  16  12      282.40      163.94    123.89 o 
   1  16  12      771.63      917.59    171.87 o 
   2  16  12     1075.48     1288.83    147.33 o 
   3  16  12      274.20      102.91    118.94 o 
   4  16  12      405.07      554.77    128.70 o 
   5  16  12      920.12     1259.62    145.72 o 
   6  16  12      237.61      653.56    379.73 o 
   7  16  12     1209.08     1516.78    397.97 o 
   8  16  12     3002.07     3956.23    421.84 o 
  -7  17  12      606.60      419.36    137.94 o 
  -6  17  12        4.12      166.38    152.55 o 
  -5  17  12     1433.91     1484.91    160.35 o 
  -4  17  12      516.02      757.95    144.07 o 
  -3  17  12        2.64        7.63    132.82 o 
  -2  17  12        1.55      132.87    126.73 o 
  -1  17  12      359.10      256.14    131.71 o 
   0  17  12      573.32      683.67    146.04 o 
   1  17  12      106.27      100.53    126.18 o 
   2  17  12      669.52      716.23    145.52 o 
   3  17  12       43.27      256.35    128.90 o 
   4  17  12      316.73      350.45    328.01 o 
   5  17  12      298.02      218.92    203.91 o 
   6  17  12       97.87      318.07    309.37 o 
   7  17  12      200.28      329.57    236.85 o 
  -5  18  12     1121.35     1277.28    161.80 o 
  -4  18  12     3035.29     3205.93    200.96 o 
  -3  18  12     1824.62     2057.02    205.84 o 
  -2  18  12        8.36      -81.94    127.77 o 
  -1  18  12      186.11      287.43    139.76 o 
   0  18  12      346.75      397.92    145.64 o 
   1  18  12     1394.78     1731.36    227.77 o 
   2  18  12     2731.98     3053.40    202.17 o 
   3  18  12      297.10      584.58    193.32 o 
   4  18  12      446.89      655.59    148.90 o 
   5  18  12      288.40      577.95    366.23 o 
  -2  19  12       22.36      278.22    184.64 o 
  -1  19  12       68.40      328.88    205.83 o 
   0  19  12       55.34      634.06    399.23 o 
   1  19  12       36.77      289.19    148.09 o 
   2  19  12      715.20      831.54    167.88 o 
 -14   1  13       12.27     -120.05    120.05 o 
 -13   1  13       77.61      122.45     87.80 o 
 -12   1  13      322.06      141.05     99.85 o 
 -11   1  13      256.65      253.32     76.38 o 
 -10   1  13    17155.16    16791.29    296.47 o 
  -9   1  13     4383.84     4275.99    104.93 o 
  -8   1  13      706.91      830.10     55.24 o 
  -7   1  13     2962.56     2841.09     79.05 o 
  -6   1  13       90.03       71.75     36.38 o 
  -5   1  13     3633.78     3493.50     79.81 o 
  -4   1  13    18284.55    17821.20    232.61 o 
  -3   1  13     4222.43     4250.74    145.06 o 
  -2   1  13    15283.12    14815.38    312.27 o 
  -1   1  13    11117.64    11324.98    193.89 o 
   0   1  13    10696.25    10070.79    160.04 o 
   1   1  13     8577.83     8344.91    124.51 o 
   2   1  13    17747.18    17699.52    232.43 o 
   3   1  13     8668.14     9118.73    138.08 o 
   4   1  13    22682.78    22814.97    271.37 o 
   5   1  13    30175.63    30233.71    445.13 o 
   6   1  13    16684.39    16511.31    443.40 o 
   7   1  13      314.56      322.15     54.42 o 
   8   1  13     9118.63     8817.87    179.49 o 
   9   1  13     2066.07     1997.23     92.32 o 
  10   1  13        8.23      -16.30     57.91 o 
  11   1  13    14016.14    13659.52    280.61 o 
  12   1  13      715.71      753.57     81.58 o 
  13   1  13      822.67      857.01     89.58 o 
  14   1  13      440.92      410.10     85.68 o 
  15   1  13       58.17      -94.56     94.56 o 
 -15   2  13      126.05       82.62    301.11 o 
 -14   2  13     1032.31     1241.01    119.76 o 
 -13   2  13     1832.55     1733.61    123.04 o 
 -12   2  13     1358.67     1302.39    109.94 o 
 -11   2  13        6.25      -71.83     71.83 o 
 -10   2  13     3764.85     3739.51    119.60 o 
  -9   2  13     5014.40     4991.45    119.78 o 
  -8   2  13     2450.96     2634.15     86.07 o 
  -7   2  13     4351.40     4419.53    102.93 o 
  -6   2  13     2692.57     2733.69     76.70 o 
  -5   2  13       67.00       62.79     32.88 o 
  -4   2  13     7146.13     6935.65    116.92 o 
  -3   2  13    15142.01    14737.71    269.62 o 
  -2   2  13    20392.94    20371.11    402.95 o 
  -1   2  13     2159.71     2114.07     62.26 o 
   0   2  13    72187.63    74316.88    820.47 o 
   1   2  13     8450.07     8596.64    124.41 o 
   2   2  13    16812.45    17496.75    216.52 o 
   3   2  13       23.50       12.39     27.11 o 
   4   2  13     7865.18     7347.70    109.36 o 
   5   2  13    28867.33    29287.17    477.54 o 
   6   2  13     5054.94     5046.53    121.73 o 
   7   2  13    13890.25    13152.10    372.26 o 
   8   2  13      583.67      707.85     78.63 o 
   9   2  13     3514.21     3530.39    116.40 o 
  10   2  13      497.13      496.06     67.54 o 
  11   2  13     6962.94     6438.66    161.91 o 
  12   2  13      904.33     1029.05     94.47 o 
  13   2  13     1308.20     1271.95    103.72 o 
  14   2  13     2980.02     2829.29    134.56 o 
  15   2  13     1842.90     1810.04    135.88 o 
 -15   3  13      134.86      -63.17    153.86 o 
 -14   3  13     1313.53     1414.56    125.65 o 
 -13   3  13        1.85      -85.99     85.99 o 
 -12   3  13      623.32      744.73    106.86 o 
 -11   3  13     2189.18     2353.53    129.53 o 
 -10   3  13     1701.21     1788.46    121.90 o 
  -9   3  13      295.26      306.66     55.60 o 
  -8   3  13    16333.48    16298.87    225.97 o 
  -7   3  13     1091.92     1158.23     56.07 o 
  -6   3  13       91.24       50.29     36.23 o 
  -5   3  13      669.82      793.38     49.83 o 
  -4   3  13    24114.27    23971.86    295.55 o 
  -3   3  13    11535.55    11549.71    162.59 o 
  -2   3  13     1588.51     1890.06     59.72 o 
  -1   3  13     2493.32     2459.28     64.82 o 
   0   3  13     3723.27     3734.37     77.90 o 
   1   3  13    16712.37    16735.61    212.32 o 
   2   3  13    26220.60    25074.96    416.76 o 
   3   3  13      388.65      437.15     35.52 o 
   4   3  13     2305.42     2686.52     67.23 o 
   5   3  13     2959.37     2472.09     73.34 o 
   6   3  13     7451.52     7129.32    147.76 o 
   7   3  13      224.40      210.53     52.41 o 
   8   3  13      637.57      632.00     62.06 o 
   9   3  13      408.42      429.16     61.44 o 
  10   3  13     1933.32     2006.33     91.37 o 
  11   3  13      172.98      178.91     60.55 o 
  12   3  13     6092.18     5742.21    153.34 o 
  13   3  13     4196.96     3942.26    147.19 o 
  14   3  13      317.82      241.78     91.45 o 
  15   3  13     4386.68     4449.69    187.35 o 
 -15   4  13     1991.32     2420.86    244.14 o 
 -14   4  13     1449.89     1456.85    139.30 o 
 -13   4  13     1912.14     1887.13    134.23 o 
 -12   4  13     6805.70     6985.58    217.57 o 
 -11   4  13       49.09      123.63     83.71 o 
 -10   4  13     2420.87     2268.04    125.50 o 
  -9   4  13     5218.55     5138.03    144.51 o 
  -8   4  13     3577.91     3556.67     99.92 o 
  -7   4  13      283.56      338.13     45.51 o 
  -6   4  13     5758.86     5483.04    106.91 o 
  -5   4  13    12858.99    12562.82    179.03 o 
  -4   4  13    26409.24    25066.39    544.32 o 
  -3   4  13     1487.25     1552.90     66.66 o 
  -2   4  13      779.06      861.32     58.34 o 
  -1   4  13      507.16      662.26     43.61 o 
   0   4  13    44394.82    42753.63    561.69 o 
   1   4  13    32425.05    31775.78    372.72 o 
   2   4  13     2201.36     2103.37     62.52 o 
   3   4  13     6890.02     6677.48    119.52 o 
   4   4  13     1146.11      950.73     45.46 o 
   5   4  13     2554.77     2545.75     69.88 o 
   6   4  13      159.80      236.47     50.13 o 
   7   4  13    28892.58    27796.64    421.42 o 
   8   4  13      117.49      107.00     53.37 o 
   9   4  13      818.77      833.61     70.76 o 
  10   4  13      181.11      110.70     58.42 o 
  11   4  13     1941.22     2051.24     98.04 o 
  12   4  13      832.17      865.82    100.88 o 
  13   4  13      347.68      302.93     91.87 o 
  14   4  13     3217.70     3129.51    160.91 o 
  15   4  13      789.81      754.01    123.23 o 
 -15   5  13      782.73      762.63    205.17 o 
 -14   5  13      182.70       45.37    127.10 o 
 -13   5  13     1152.14     1284.44    135.91 o 
 -12   5  13     1017.15     1104.37    132.64 o 
 -11   5  13     1701.77     1719.43    120.73 o 
 -10   5  13     2830.94     2664.63    154.37 o 
  -9   5  13     5109.71     4917.97    131.17 o 
  -8   5  13      528.53      490.29     64.33 o 
  -7   5  13     3267.18     3240.72    102.95 o 
  -6   5  13     9953.45    10002.24    157.01 o 
  -5   5  13      303.17      309.67     58.12 o 
  -4   5  13     2255.10     2404.90     74.46 o 
  -3   5  13     9724.98     9196.60    143.00 o 
  -2   5  13     7603.22     7545.79    134.64 o 
  -1   5  13      142.87      102.18     37.83 o 
   0   5  13      126.28      177.35     38.58 o 
   1   5  13     3054.19     2773.96     74.83 o 
   2   5  13     2021.39     1823.90     62.44 o 
   3   5  13     5258.18     4865.70     94.22 o 
   4   5  13       50.49        6.18     35.23 o 
   5   5  13       20.51       18.36     37.01 o 
   6   5  13      154.42      175.58     50.72 o 
   7   5  13     9206.38     9058.43    196.29 o 
   8   5  13     4155.54     4247.99    138.34 o 
   9   5  13     2173.33     2164.48     94.77 o 
  10   5  13     4377.76     4085.63    139.31 o 
  11   5  13       20.56      -66.88     72.37 o 
  12   5  13     2294.43     2289.30    137.10 o 
  13   5  13     7111.82     7184.33    224.16 o 
  14   5  13      106.51       10.19     91.75 o 
  15   5  13        3.17      -58.21     99.39 o 
 -15   6  13      311.58      321.11    192.42 o 
 -14   6  13      348.93      265.89    121.85 o 
 -13   6  13      305.81      387.76    106.33 o 
 -12   6  13     2901.55     2822.85    152.68 o 
 -11   6  13      245.69      194.68     95.25 o 
 -10   6  13     6086.32     5949.64    190.47 o 
  -9   6  13      128.39       69.80     61.34 o 
  -8   6  13     3566.06     3521.98    114.61 o 
  -7   6  13     3488.61     3318.60    108.23 o 
  -6   6  13     1646.06     1549.74     78.90 o 
  -5   6  13       13.81      -25.26     37.15 o 
  -4   6  13    20916.59    20538.36    282.85 o 
  -3   6  13    19070.27    18768.77    247.10 o 
  -2   6  13       57.47       33.29     39.25 o 
  -1   6  13     5380.58     5904.90    110.88 o 
   0   6  13    10235.87     9690.49    148.56 o 
   1   6  13    10212.03     9908.49    150.25 o 
   2   6  13     2141.25     2069.92     69.33 o 
   3   6  13     1767.14     1880.26     65.85 o 
   4   6  13      648.18      728.86     49.44 o 
   5   6  13     1976.66     2018.50     70.95 o 
   6   6  13     1135.35     1162.08     71.95 o 
   7   6  13     3060.23     2917.11    106.95 o 
   8   6  13     6052.82     5922.18    147.20 o 
   9   6  13      909.42      941.44     86.22 o 
  10   6  13       19.69      -32.92     72.91 o 
  11   6  13      471.50      467.47     91.69 o 
  12   6  13      136.78       24.77     85.40 o 
  13   6  13     3987.09     3897.14    173.76 o 
  14   6  13      283.19      258.01    103.46 o 
  15   6  13      902.91      471.23    120.69 o 
 -15   7  13      616.95      802.06    210.87 o 
 -14   7  13      292.46      177.58    125.01 o 
 -13   7  13     1818.60     2039.57    142.69 o 
 -12   7  13     1295.88     1374.05    122.99 o 
 -11   7  13       30.37        2.08     91.59 o 
 -10   7  13     3086.29     3042.77    149.82 o 
  -9   7  13     5599.54     5375.67    144.64 o 
  -8   7  13      570.98      685.65     75.66 o 
  -7   7  13     5769.57     5751.96    148.75 o 
  -6   7  13     6318.02     6143.79    143.45 o 
  -5   7  13       40.31       -5.99     50.94 o 
  -4   7  13      203.12      225.24     54.76 o 
  -3   7  13     9515.75     8788.79    153.60 o 
  -2   7  13    13992.37    13278.06    203.61 o 
  -1   7  13      255.04      189.67     43.90 o 
   0   7  13    14389.54    14884.37    206.67 o 
   1   7  13      472.27      502.12     48.19 o 
   2   7  13     1711.14     1793.35     67.05 o 
   3   7  13      907.57      852.07     55.14 o 
   4   7  13     2995.59     2763.04     83.29 o 
   5   7  13       30.15      -30.77     43.88 o 
   6   7  13      541.10      637.11     66.00 o 
   7   7  13    11108.79    10473.32    205.49 o 
   8   7  13    10036.07     9537.27    238.80 o 
   9   7  13       86.55       -5.35     71.33 o 
  10   7  13      527.61      370.36     87.27 o 
  11   7  13      487.46      403.32     95.22 o 
  12   7  13     2850.54     3152.72    160.61 o 
  13   7  13     5624.78     5505.67    204.07 o 
  14   7  13      266.50      145.33    106.43 o 
 -14   8  13      383.43      382.45    135.34 o 
 -13   8  13      377.37      347.09    113.53 o 
 -12   8  13        6.97      -61.07     99.47 o 
 -11   8  13        4.60      -24.26     93.13 o 
 -10   8  13     2204.75     2285.35    143.10 o 
  -9   8  13     7829.35     7998.92    181.69 o 
  -8   8  13      144.24      126.00     64.70 o 
  -7   8  13    11517.91    11449.77    217.18 o 
  -6   8  13     5866.50     5727.63    146.18 o 
  -5   8  13     6955.88     6557.30    153.21 o 
  -4   8  13     8065.32     7834.57    166.58 o 
  -3   8  13      320.48      177.17     75.13 o 
  -2   8  13     5177.08     5083.89    124.43 o 
  -1   8  13     1310.36     1420.05     65.71 o 
   0   8  13     1667.03     1857.95     70.95 o 
   1   8  13     1012.51     1086.09     60.25 o 
   2   8  13     1976.76     1852.06     72.24 o 
   3   8  13    10623.07    10484.76    165.11 o 
   4   8  13     2169.60     2471.32     82.56 o 
   5   8  13      111.96       46.27     48.60 o 
   6   8  13     1964.32     2070.07     96.07 o 
   7   8  13      759.18      734.30     89.88 o 
   8   8  13      194.55      220.06     81.16 o 
   9   8  13     3622.11     3591.21    175.18 o 
  10   8  13      533.68      479.85     97.40 o 
  11   8  13      487.69      426.71    101.77 o 
  12   8  13    10510.24     9826.48    274.12 o 
  13   8  13    13260.15    13073.17    336.50 o 
  14   8  13     1399.53     1531.42    145.85 o 
 -14   9  13      731.18      736.95    150.31 o 
 -13   9  13     1094.88     1120.91    132.54 o 
 -12   9  13     2394.24     2458.92    154.02 o 
 -11   9  13     1136.97     1170.28    125.90 o 
 -10   9  13     2842.76     3031.16    159.15 o 
  -9   9  13     9271.94     9282.08    200.02 o 
  -8   9  13     3150.98     3278.84    124.30 o 
  -7   9  13      944.65      951.59     94.77 o 
  -6   9  13     8551.56     8234.52    181.27 o 
  -5   9  13    32131.00    31139.64    504.18 o 
  -4   9  13     4210.82     3675.45    121.94 o 
  -3   9  13      592.51      526.58     71.12 o 
  -2   9  13        6.60      -19.96     58.75 o 
  -1   9  13     8482.51     8058.45    143.86 o 
   0   9  13     7677.06     7421.37    136.65 o 
   1   9  13     8910.58     8658.25    149.62 o 
   2   9  13     9339.48     9008.16    153.95 o 
   3   9  13     1585.10     1676.33     74.04 o 
   4   9  13      974.93      931.56     64.24 o 
   5   9  13        5.05      -24.42     50.13 o 
   6   9  13     2207.51     2011.01    119.95 o 
   7   9  13      345.25      347.14     85.40 o 
   8   9  13       57.11        2.01     79.33 o 
   9   9  13      163.61      158.72     88.84 o 
  10   9  13     1462.37     1320.06    121.63 o 
  11   9  13      596.96      525.64    108.93 o 
  12   9  13     1377.51     1318.58    133.61 o 
  13   9  13     1297.72     1254.42    138.71 o 
  14   9  13      451.27      531.16    190.49 o 
 -13  10  13      268.63      217.93    169.90 o 
 -12  10  13      101.68      -11.40    106.25 o 
 -11  10  13     2957.91     3088.13    165.71 o 
 -10  10  13     5100.68     4949.92    193.46 o 
  -9  10  13     2876.11     2937.41    137.47 o 
  -8  10  13      133.80      161.19     69.12 o 
  -7  10  13     5153.90     4979.25    146.13 o 
  -6  10  13       27.65       53.00     65.61 o 
  -5  10  13     3113.26     3157.87    119.62 o 
  -4  10  13     3549.33     3271.97    122.48 o 
  -3  10  13     2252.76     2227.28    104.90 o 
  -2  10  13     7388.99     6944.26    166.08 o 
  -1  10  13     1434.50     1332.03     87.59 o 
   0  10  13     4053.04     4112.24    115.20 o 
   1  10  13      730.66      737.18     62.82 o 
   2  10  13      120.80      163.29     54.02 o 
   3  10  13     3515.93     3463.68    102.22 o 
   4  10  13      478.31      402.88     63.05 o 
   5  10  13     2348.56     2480.72    107.84 o 
   6  10  13      175.81      127.12     71.27 o 
   7  10  13     7053.21     7036.85    210.10 o 
   8  10  13      184.68      205.90     87.88 o 
   9  10  13     3862.33     3691.74    167.47 o 
  10  10  13       65.15       98.28     94.99 o 
  11  10  13      702.43      517.42    113.15 o 
  12  10  13      772.50      649.27    134.16 o 
  13  10  13       67.23      -46.31    111.34 o 
 -13  11  13       11.50      -61.35    119.37 o 
 -12  11  13      855.27      773.60    132.19 o 
 -11  11  13     4473.60     4246.45    205.19 o 
 -10  11  13     3224.57     3166.90    170.36 o 
  -9  11  13       92.33       60.12     83.33 o 
  -8  11  13     2626.91     2567.72    127.41 o 
  -7  11  13      175.23      247.21     83.52 o 
  -6  11  13      446.66      432.19     78.66 o 
  -5  11  13     3317.84     3303.09    127.56 o 
  -4  11  13     6008.28     5930.93    174.37 o 
  -3  11  13      389.64      351.98     76.48 o 
  -2  11  13        1.65      -66.90     66.90 o 
  -1  11  13       44.14      -16.35     67.49 o 
   0  11  13     2384.52     2362.42    109.68 o 
   1  11  13    15155.76    14867.22    241.30 o 
   2  11  13     4187.71     3991.83    112.74 o 
   3  11  13      576.12      628.47     73.69 o 
   4  11  13      131.40       84.86     64.79 o 
   5  11  13       55.67       18.39     64.30 o 
   6  11  13      942.17      970.22     94.55 o 
   7  11  13     3205.32     3056.44    152.67 o 
   8  11  13     2735.22     2756.97    151.24 o 
   9  11  13     4179.62     4363.10    184.98 o 
  10  11  13     2860.52     2849.77    164.34 o 
  11  11  13      526.36      563.49    117.04 o 
  12  11  13       23.61      -65.61    111.92 o 
 -12  12  13      108.91      -67.55    113.28 o 
 -11  12  13     6490.17     6323.75    233.21 o 
 -10  12  13      151.94       55.92    110.45 o 
  -9  12  13     1352.99     1378.22    118.45 o 
  -8  12  13      643.76      822.74    140.03 o 
  -7  12  13     6963.09     6711.40    184.09 o 
  -6  12  13      588.51      635.51     87.18 o 
  -5  12  13      271.97      294.91     78.90 o 
  -4  12  13       69.66       71.31     74.15 o 
  -3  12  13       69.30      -35.65     71.85 o 
  -2  12  13     1157.57     1076.27     93.38 o 
  -1  12  13      739.00      700.81     86.47 o 
   0  12  13       82.12       14.01     72.26 o 
   1  12  13    17081.00    16524.23    312.57 o 
   2  12  13     5396.08     5304.40    164.78 o 
   3  12  13        2.60        3.33     65.21 o 
   4  12  13      292.73      443.96     73.72 o 
   5  12  13     8499.37     8279.45    183.83 o 
   6  12  13     2004.65     2014.58    119.61 o 
   7  12  13        7.65      -80.43     89.70 o 
   8  12  13     3083.76     3297.18    193.37 o 
   9  12  13      301.89      218.96    105.70 o 
  10  12  13     2465.90     2509.26    163.18 o 
  11  12  13        3.73      -60.48    107.48 o 
  12  12  13      721.91      719.18    158.87 o 
 -11  13  13     3410.92     3314.68    186.24 o 
 -10  13  13       34.48       28.96    106.88 o 
  -9  13  13     1909.23     1949.72    142.25 o 
  -8  13  13     6307.84     6553.21    185.46 o 
  -7  13  13      464.40      610.66     94.15 o 
  -6  13  13        5.68       35.81     77.85 o 
  -5  13  13      681.44      936.52     98.37 o 
  -4  13  13     2276.53     2479.89    123.46 o 
  -3  13  13     1271.37     1331.35    102.84 o 
  -2  13  13     1226.56     1233.90     99.63 o 
  -1  13  13     2902.05     2943.52    127.83 o 
   0  13  13     2218.46     2220.27    123.19 o 
   1  13  13      214.73      203.40    113.82 o 
   2  13  13     1524.41     1728.04    134.72 o 
   3  13  13      547.16      531.50     93.94 o 
   4  13  13     5113.70     4782.95    163.70 o 
   5  13  13      452.62      372.07     79.51 o 
   6  13  13      134.11       74.01    140.09 o 
   7  13  13      153.57      127.31    125.61 o 
   8  13  13      261.41      326.20    107.30 o 
   9  13  13      154.79      102.96    106.01 o 
  10  13  13     1450.08     1563.77    148.58 o 
  11  13  13     1959.48     2167.82    168.80 o 
 -11  14  13     5516.20     5823.40    233.51 o 
 -10  14  13     3639.26     3615.91    230.95 o 
  -9  14  13     2891.74     2819.95    175.12 o 
  -8  14  13      358.85      529.83    111.09 o 
  -7  14  13      300.42      344.15     92.81 o 
  -6  14  13     1811.23     1914.24    121.02 o 
  -5  14  13     9085.54     8592.69    210.54 o 
  -4  14  13     3611.48     3456.58    144.08 o 
  -3  14  13     4339.10     4318.84    155.75 o 
  -2  14  13      254.09      147.02     84.45 o 
  -1  14  13     6309.94     6272.35    191.69 o 
   0  14  13     2219.64     2223.77    152.68 o 
   1  14  13     3846.81     3921.67    190.27 o 
   2  14  13     5514.65     5302.26    205.98 o 
   3  14  13     6184.43     6281.46    219.66 o 
   4  14  13      181.49      195.10    107.38 o 
   5  14  13     4821.24     4803.47    173.26 o 
   6  14  13     1228.21     1321.09    125.18 o 
   7  14  13     1551.96     1675.27    138.41 o 
   8  14  13     2530.51     2461.84    166.69 o 
   9  14  13       23.11        0.09    134.09 o 
  10  14  13      221.23      356.90    124.40 o 
 -10  15  13     1812.55     1801.56    161.29 o 
  -9  15  13      628.87      560.54    133.30 o 
  -8  15  13      181.88      131.30    116.53 o 
  -7  15  13     2409.82     2567.40    137.05 o 
  -6  15  13      234.13      174.00     89.85 o 
  -5  15  13      113.46      115.27     90.64 o 
  -4  15  13      281.57      206.27     93.10 o 
  -3  15  13     8486.19     7536.72    215.47 o 
  -2  15  13     4941.04     4431.31    199.45 o 
  -1  15  13      207.42      128.36    119.08 o 
   0  15  13      384.15      364.87    120.71 o 
   1  15  13       84.13      263.93    117.70 o 
   2  15  13     6765.83     6615.08    234.09 o 
   3  15  13     1321.18     1547.62    151.98 o 
   4  15  13        4.22       64.17    189.35 o 
   5  15  13      229.79      229.93    139.25 o 
   6  15  13      596.83      748.96    278.45 o 
   7  15  13      796.53     1115.14    328.19 o 
   8  15  13     2675.44     3006.16    333.11 o 
   9  15  13     3227.12     3405.97    285.68 o 
  -8  16  13      676.02      656.01    132.43 o 
  -7  16  13      108.98      169.98     97.69 o 
  -6  16  13      248.94      197.02    135.34 o 
  -5  16  13      455.45      513.08    103.16 o 
  -4  16  13      928.49      911.78    118.97 o 
  -3  16  13     1847.35     1758.96    157.77 o 
  -2  16  13       36.22      -15.50    118.06 o 
  -1  16  13      183.85      275.61    143.50 o 
   0  16  13     1253.09     1416.87    154.67 o 
   1  16  13       41.73      203.37    125.21 o 
   2  16  13     1915.07     2215.23    189.61 o 
   3  16  13     5042.40     5275.91    224.32 o 
   4  16  13       40.53      111.76    124.95 o 
   5  16  13        7.49      296.70    199.33 o 
   6  16  13     2239.07     2973.62    268.16 o 
   7  16  13      156.29      142.29    228.58 o 
   8  16  13       11.02      -22.70    162.39 o 
  -7  17  13     2723.75     2782.56    201.80 o 
  -6  17  13      259.07      572.62    134.02 o 
  -5  17  13     2338.89     2488.42    335.50 o 
  -4  17  13       19.54      306.87    311.78 o 
  -3  17  13      577.92      640.96    140.67 o 
  -2  17  13      331.12      366.95    134.11 o 
  -1  17  13      573.19      599.78    141.81 o 
   0  17  13     1414.46     1570.49    165.87 o 
   1  17  13      819.02      866.97    164.46 o 
   2  17  13       60.41      273.65    128.36 o 
   3  17  13     1005.80     1093.61    201.88 o 
   4  17  13      239.02      543.85    315.07 o 
   5  17  13        0.29      350.07    288.57 o 
   6  17  13     1956.73     2480.69    355.27 o 
   7  17  13      521.39     1833.26    341.50 o 
  -5  18  13        1.03      182.31    171.28 o 
  -4  18  13      509.97      779.23    176.89 o 
  -3  18  13       14.14      338.04    275.27 o 
  -2  18  13      359.54      332.00    137.01 o 
  -1  18  13        2.52     -126.57    126.57 o 
   0  18  13       27.66       36.60    133.79 o 
   1  18  13      339.46      392.75    162.71 o 
   2  18  13        0.26      528.73    144.02 o 
   3  18  13      385.60      472.54    149.17 o 
   4  18  13       42.13      455.99    231.88 o 
 -14   0  14       83.28       39.47    137.70 o 
 -13   0  14      948.39      735.32    302.94 o 
 -12   0  14     3270.94     3460.06    194.68 o 
 -11   0  14       13.78       13.70     94.85 o 
 -10   0  14     3395.98     3154.97    177.38 o 
  -9   0  14      613.60      647.09    107.50 o 
  -8   0  14     6903.89     6500.38    230.02 o 
  -7   0  14    11107.68    11713.85    257.73 o 
  -6   0  14    86757.14    85984.18   2079.49 o 
  -5   0  14     3963.72     3687.30    111.53 o 
  -4   0  14    37456.39    36994.23    729.93 o 
  -3   0  14    10594.43     9604.63    321.22 o 
  -2   0  14    12469.38    11986.06    367.71 o 
  -1   0  14     4995.21     4486.94    195.89 o 
   0   0  14    12955.84    12853.74    264.21 o 
   1   0  14      488.47      450.91     50.49 o 
   2   0  14    10303.34     9464.00    313.03 o 
   3   0  14     5500.37     6302.75    151.80 o 
   4   0  14     9464.95    10490.39    234.71 o 
   5   0  14      546.86      439.98     71.79 o 
   6   0  14     7264.81     7565.37    271.75 o 
   7   0  14      750.80      943.05     97.80 o 
   8   0  14    40320.05    39532.86    824.48 o 
   9   0  14    10754.99    10668.84    295.91 o 
  10   0  14      123.39       67.95     81.90 o 
  11   0  14       14.18        9.48     88.44 o 
  12   0  14      489.74      395.95    109.11 o 
  13   0  14     7687.19     7208.74    261.63 o 
  14   0  14     1549.53     1390.29    149.83 o 
  15   0  14     6429.54     6316.35    488.26 o 
 -14   1  14      662.08      867.25    211.99 o 
 -13   1  14       13.87       31.36     87.29 o 
 -12   1  14     2564.81     2903.50    186.39 o 
 -11   1  14        2.30      -71.48     71.48 o 
 -10   1  14     6006.74     5684.18    159.44 o 
  -9   1  14     7371.82     7314.53    175.53 o 
  -8   1  14     2304.59     2579.13    107.96 o 
  -7   1  14       33.18       -9.54     39.00 o 
  -6   1  14    12086.98    12006.49    179.47 o 
  -5   1  14    17629.00    17219.36    231.27 o 
  -4   1  14     6646.52     6732.08    146.23 o 
  -3   1  14       64.70      -50.06     50.06 o 
  -2   1  14    19719.56    20051.70    303.57 o 
  -1   1  14     1979.83     2052.29     85.23 o 
   0   1  14      233.39      262.80     29.50 o 
   1   1  14      707.47      838.50     51.61 o 
   2   1  14     1997.98     1990.45     75.35 o 
   3   1  14     2213.13     2257.33     60.47 o 
   4   1  14     1759.83     1725.45     73.52 o 
   5   1  14     5586.16     5962.71    159.39 o 
   6   1  14     2968.86     2962.94     98.61 o 
   7   1  14       23.14        4.39     50.62 o 
   8   1  14     1217.43     1338.55     80.33 o 
   9   1  14     3298.71     3501.58    118.13 o 
  10   1  14        0.64      -56.63     56.63 o 
  11   1  14      381.18      441.76     72.71 o 
  12   1  14    10093.00    10169.50    218.67 o 
  13   1  14      984.66      909.29     92.23 o 
  14   1  14      126.65       22.22     77.66 o 
  15   1  14       14.38      -95.76     95.76 o 
 -15   2  14       44.46      739.00    294.68 o 
 -14   2  14     6708.20     6537.83    220.82 o 
 -13   2  14       53.91       55.48     89.43 o 
 -12   2  14      485.92      381.98    108.26 o 
 -11   2  14      233.48      158.73     85.20 o 
 -10   2  14     4116.41     4113.75    126.91 o 
  -9   2  14       18.89      -27.02     66.82 o 
  -8   2  14    12711.04    12418.12    288.41 o 
  -7   2  14      112.27       33.81     42.15 o 
  -6   2  14      670.73      529.90     46.26 o 
  -5   2  14     2930.57     3066.65     79.31 o 
  -4   2  14    22710.35    21973.51    282.07 o 
  -3   2  14       49.25      -48.75     48.75 o 
  -2   2  14    18512.72    18896.12    325.22 o 
  -1   2  14     3203.19     2838.03     72.62 o 
   0   2  14     5640.64     5494.94     94.10 o 
   1   2  14    10640.55    10926.84    150.00 o 
   2   2  14     2377.50     1975.77     58.09 o 
   3   2  14    16807.01    17640.32    349.76 o 
   4   2  14     4020.28     4427.44    100.10 o 
   5   2  14     4090.61     3937.78    119.48 o 
   6   2  14     7916.47     7792.36    176.49 o 
   7   2  14     1956.40     1982.16     89.43 o 
   8   2  14     2565.87     2500.19    100.75 o 
   9   2  14        2.60      -13.23     56.21 o 
  10   2  14     4564.02     4523.21    133.84 o 
  11   2  14      247.85      284.76     73.89 o 
  12   2  14      817.05      761.60     91.03 o 
  13   2  14     4846.66     4709.46    175.42 o 
  14   2  14       34.66      -75.69     75.69 o 
  15   2  14      438.54      305.43    103.76 o 
 -15   3  14      825.53      995.71    289.63 o 
 -14   3  14      176.25      -32.05     96.52 o 
 -13   3  14     3169.62     3097.63    213.46 o 
 -12   3  14     4634.91     4494.90    173.53 o 
 -11   3  14     1801.37     1868.01    120.54 o 
 -10   3  14      386.23      287.49     85.23 o 
  -9   3  14      344.02      425.66     76.02 o 
  -8   3  14        3.75      -59.26     59.26 o 
  -7   3  14     6080.60     6170.10    116.57 o 
  -6   3  14     3668.96     3425.01     84.95 o 
  -5   3  14     4744.55     4620.92     94.61 o 
  -4   3  14    26252.86    25816.28    318.23 o 
  -3   3  14     6680.90     6791.41    127.16 o 
  -2   3  14     8340.23     7869.60    123.78 o 
  -1   3  14       87.77       66.91     30.88 o 
   0   3  14      603.36      444.90     38.02 o 
   1   3  14      312.30      521.64     38.60 o 
   2   3  14     1091.46     1049.06     45.72 o 
   3   3  14    11188.31    11171.94    179.93 o 
   4   3  14    24738.71    24681.78    296.80 o 
   5   3  14      545.13      469.24     45.78 o 
   6   3  14        7.49       15.07     45.90 o 
   7   3  14    10752.27    10738.76    201.09 o 
   8   3  14     2189.79     2109.28     92.11 o 
   9   3  14     1969.21     2017.03     91.96 o 
  10   3  14     1101.24     1085.58     84.09 o 
  11   3  14     8093.17     8328.16    220.53 o 
  12   3  14    11716.38    11605.04    308.18 o 
  13   3  14        1.65       21.88     75.14 o 
  14   3  14        6.41      -83.36     83.36 o 
  15   3  14      541.21      565.49    111.96 o 
 -15   4  14     1145.99      880.87    197.61 o 
 -14   4  14     1792.90     1789.48    136.50 o 
 -13   4  14      608.57      498.46    106.21 o 
 -12   4  14     1171.04     1221.52    112.89 o 
 -11   4  14      881.71      853.80    102.86 o 
 -10   4  14     7970.46     8059.01    215.32 o 
  -9   4  14      946.77     1036.63     96.17 o 
  -8   4  14     8138.22     7932.26    188.41 o 
  -7   4  14     5513.45     5231.29    109.01 o 
  -6   4  14     1352.36     1362.23     59.25 o 
  -5   4  14     5862.85     5991.62    121.64 o 
  -4   4  14    11730.33    11095.96    166.98 o 
  -3   4  14      984.07     1142.25     51.44 o 
  -2   4  14      480.85      729.57     45.91 o 
  -1   4  14     5137.42     4975.20    105.70 o 
   0   4  14       63.86       36.59     33.89 o 
   1   4  14    29682.31    28989.97    345.45 o 
   2   4  14     4197.74     3897.01     83.42 o 
   3   4  14      106.25       66.13     35.04 o 
   4   4  14     3652.75     3745.42     82.68 o 
   5   4  14     6705.56     6589.01    124.84 o 
   6   4  14    23767.45    22893.53    389.48 o 
   7   4  14     5587.60     5522.73    135.03 o 
   8   4  14      254.38      302.97     58.88 o 
   9   4  14     3228.91     3170.03    112.07 o 
  10   4  14     1042.22     1027.18     77.27 o 
  11   4  14     1940.50     1901.95     96.65 o 
  12   4  14        5.79      -48.47     78.42 o 
  13   4  14     1767.38     1808.26    128.12 o 
  14   4  14      964.02      961.20    113.35 o 
  15   4  14      976.27     1026.40    124.92 o 
 -15   5  14        2.06      -62.19    276.32 o 
 -14   5  14     2844.67     2990.30    192.89 o 
 -13   5  14        4.11     -107.86    107.86 o 
 -12   5  14     4124.41     4192.95    171.41 o 
 -11   5  14      974.01     1004.28    110.19 o 
 -10   5  14     4755.92     4585.38    167.66 o 
  -9   5  14        0.82       -5.00     76.71 o 
  -8   5  14     1985.41     2133.27    122.27 o 
  -7   5  14    12247.02    12562.00    216.94 o 
  -6   5  14     2260.98     2117.11     74.88 o 
  -5   5  14     7981.20     7909.30    134.85 o 
  -4   5  14    22630.76    21732.69    279.63 o 
  -3   5  14    11616.16    11397.94    168.85 o 
  -2   5  14    10250.42    10042.03    153.54 o 
  -1   5  14      132.29       56.97     36.90 o 
   0   5  14     9220.39     8954.14    139.31 o 
   1   5  14     7166.76     7014.29    118.78 o 
   2   5  14      126.76      146.16     39.14 o 
   3   5  14     7812.60     7200.70    120.30 o 
   4   5  14     2090.37     1918.45     70.67 o 
   5   5  14      214.13      116.25     45.33 o 
   6   5  14     5789.74     5675.14    136.35 o 
   7   5  14     2333.24     2374.31     96.47 o 
   8   5  14      136.23      184.42     59.42 o 
   9   5  14     3245.56     3217.97    112.53 o 
  10   5  14     1257.67     1299.77     83.50 o 
  11   5  14     1379.50     1489.05    114.05 o 
  12   5  14      144.60      101.09     83.20 o 
  13   5  14      276.54      317.09     97.25 o 
  14   5  14       11.78      -90.91     90.91 o 
  15   5  14       34.44       -3.06    100.24 o 
 -15   6  14     8245.76     8530.34    446.15 o 
 -14   6  14       24.67       38.47    106.45 o 
 -13   6  14      212.67      199.07    101.01 o 
 -12   6  14      297.20       99.80     98.24 o 
 -11   6  14      817.46      689.58    103.16 o 
 -10   6  14     3960.17     3781.55    158.54 o 
  -9   6  14     5598.21     5627.91    209.22 o 
  -8   6  14    25655.46    24984.54    461.02 o 
  -7   6  14      838.87      820.58     79.99 o 
  -6   6  14     4220.62     4171.49    118.09 o 
  -5   6  14     2942.48     2925.21     97.31 o 
  -4   6  14       40.59        0.97     39.63 o 
  -3   6  14     1011.42     1051.69     57.47 o 
  -2   6  14     7168.60     6961.61    123.90 o 
  -1   6  14    20056.61    19689.06    309.15 o 
   0   6  14     1689.35     1830.90     65.52 o 
   1   6  14     7396.61     7304.27    125.01 o 
   2   6  14      494.03      578.64     47.27 o 
   3   6  14     2661.46     2667.78     79.74 o 
   4   6  14     6088.22     5816.91    111.70 o 
   5   6  14     2923.41     2831.19     82.05 o 
   6   6  14    20904.90    20165.31    327.16 o 
   7   6  14     3865.12     3805.63    119.81 o 
   8   6  14      824.80      748.65     72.33 o 
   9   6  14     1417.32     1492.54     97.49 o 
  10   6  14      530.19      544.17     88.66 o 
  11   6  14     2349.11     2383.08    137.06 o 
  12   6  14     6566.62     6404.42    211.26 o 
  13   6  14       53.68      -97.26     97.26 o 
  14   6  14      338.06      267.26    108.31 o 
 -14   7  14      136.57       23.35    111.05 o 
 -13   7  14      378.53      432.38    109.19 o 
 -12   7  14      156.15      230.31     98.75 o 
 -11   7  14     1061.60      880.86    114.24 o 
 -10   7  14      457.73      421.27     98.92 o 
  -9   7  14      440.53      489.83     95.29 o 
  -8   7  14      663.23      787.82     81.81 o 
  -7   7  14       76.73       34.82     70.90 o 
  -6   7  14      200.82      207.81     59.25 o 
  -5   7  14     4678.42     4634.06    169.83 o 
  -4   7  14     6174.10     5883.68    139.08 o 
  -3   7  14     4601.82     4591.04    149.94 o 
  -2   7  14      861.96      911.96     56.65 o 
  -1   7  14     1231.75     1251.56     62.15 o 
   0   7  14     3485.47     3468.64     90.95 o 
   1   7  14     1894.85     1912.38     71.85 o 
   2   7  14      331.55      317.22     47.77 o 
   3   7  14      534.36      504.40     51.78 o 
   4   7  14     1131.67     1206.10     62.56 o 
   5   7  14     8618.94     8373.92    168.18 o 
   6   7  14     1289.32     1231.89     78.94 o 
   7   7  14     7931.95     7531.50    169.14 o 
   8   7  14     4499.71     4291.43    144.40 o 
   9   7  14     3673.43     3637.59    150.17 o 
  10   7  14     1017.89     1015.98    106.26 o 
  11   7  14     1202.05     1248.75    113.76 o 
  12   7  14        0.67      -73.27     87.14 o 
  13   7  14     7617.28     7777.20    245.85 o 
  14   7  14      617.63      526.08    118.76 o 
 -14   8  14     4170.11     4387.82    289.14 o 
 -13   8  14      353.64      206.86    108.85 o 
 -12   8  14     3009.72     2893.20    161.12 o 
 -11   8  14     1511.43     1610.38    135.40 o 
 -10   8  14      349.20      328.04     98.09 o 
  -9   8  14    11258.17    11015.08    273.12 o 
  -8   8  14      218.60      194.66     70.60 o 
  -7   8  14     1387.67     1333.82     85.70 o 
  -6   8  14      577.47      628.63     85.77 o 
  -5   8  14     4153.27     3831.89    142.53 o 
  -4   8  14     1601.38     1521.61     84.43 o 
  -3   8  14     2364.89     2231.74     98.49 o 
  -2   8  14     8173.10     7874.36    140.67 o 
  -1   8  14       12.29      -31.84     45.28 o 
   0   8  14      506.39      378.20     51.43 o 
   1   8  14      651.51      678.79     55.96 o 
   2   8  14     2138.68     2148.05     77.11 o 
   3   8  14       42.95       14.47     48.37 o 
   4   8  14     1119.84     1085.43     64.80 o 
   5   8  14     1011.80     1136.76     66.29 o 
   6   8  14      795.20      888.05     77.56 o 
   7   8  14     5915.61     5533.91    262.89 o 
   8   8  14     2240.64     2328.99    129.54 o 
   9   8  14     2323.18     2346.97    132.00 o 
  10   8  14      249.05      113.66     89.62 o 
  11   8  14      868.69      734.42    107.74 o 
  12   8  14     3603.13     3562.16    173.73 o 
  13   8  14      348.96      416.54    112.39 o 
  14   8  14     1109.52     1159.25    139.83 o 
 -14   9  14      344.33      169.91    136.89 o 
 -13   9  14     1492.80     1838.81    151.09 o 
 -12   9  14        6.46       55.13    108.89 o 
 -11   9  14     7413.40     7609.59    236.72 o 
 -10   9  14       17.71        8.87     94.04 o 
  -9   9  14       25.10       45.15    115.81 o 
  -8   9  14      397.90      375.94     79.60 o 
  -7   9  14      241.30      223.47     65.63 o 
  -6   9  14      498.16      467.27     75.95 o 
  -5   9  14     1195.87     1215.07     85.64 o 
  -4   9  14      141.97       89.43     64.02 o 
  -3   9  14     3225.47     3129.62    113.78 o 
  -2   9  14       18.32       25.01     59.17 o 
  -1   9  14     1183.49     1161.05     66.46 o 
   0   9  14     2205.86     2161.31     83.31 o 
   1   9  14      307.02      266.82     60.81 o 
   2   9  14     2893.29     2710.15     89.21 o 
   3   9  14    14691.86    14291.84    210.45 o 
   4   9  14       75.02       61.60     52.83 o 
   5   9  14       31.61       26.73     52.62 o 
   6   9  14       92.91       46.88     77.69 o 
   7   9  14     6795.84     6456.10    197.28 o 
   8   9  14      119.63       14.70     78.96 o 
   9   9  14     1043.05     1018.88    109.54 o 
  10   9  14     4469.96     4714.30    183.69 o 
  11   9  14       11.71       -6.78     94.60 o 
  12   9  14     1182.54     1266.33    132.15 o 
  13   9  14    10287.54    10235.40    298.75 o 
 -13  10  14      180.24      161.62    115.98 o 
 -12  10  14     1011.63      968.14    134.42 o 
 -11  10  14      240.66       72.44    103.88 o 
 -10  10  14     4633.80     4799.18    193.28 o 
  -9  10  14      993.57     1005.13    129.59 o 
  -8  10  14     1418.63     1552.41    106.68 o 
  -7  10  14      597.35      780.41     81.08 o 
  -6  10  14     1009.33      993.44     87.15 o 
  -5  10  14    22877.45    21395.74    342.95 o 
  -4  10  14      277.93      138.89     69.31 o 
  -3  10  14    22026.76    21068.45    372.01 o 
  -2  10  14     1522.98     1494.10     94.44 o 
  -1  10  14    10363.53     9741.46    198.41 o 
   0  10  14      484.80      407.35     63.15 o 
   1  10  14      200.50      130.87     55.98 o 
   2  10  14     1830.98     1839.28     79.79 o 
   3  10  14       46.89      -39.60     52.85 o 
   4  10  14     3607.93     3417.92    104.22 o 
   5  10  14        1.20       13.54     61.99 o 
   6  10  14    11257.73    10757.27    440.84 o 
   7  10  14      695.68      592.65     98.22 o 
   8  10  14      154.23      -63.21     81.34 o 
   9  10  14     5301.26     5370.11    214.79 o 
  10  10  14     1716.75     1689.04    135.79 o 
  11  10  14      559.68      361.17    111.71 o 
  12  10  14      133.00       48.46    110.12 o 
  13  10  14      777.14      671.57    130.78 o 
 -13  11  14     1270.98     1268.97    221.28 o 
 -12  11  14     1201.87     1410.68    143.25 o 
 -11  11  14     4069.00     4541.19    201.28 o 
 -10  11  14     1960.80     2092.35    147.69 o 
  -9  11  14      234.50      288.66    108.70 o 
  -8  11  14       53.37       82.83     80.98 o 
  -7  11  14     4585.06     4546.46    146.67 o 
  -6  11  14     1704.23     2115.62    123.03 o 
  -5  11  14     1688.99     1540.88    109.68 o 
  -4  11  14       17.31       24.55     69.57 o 
  -3  11  14     1898.95     1947.89    104.42 o 
  -2  11  14     3514.60     3364.30    128.80 o 
  -1  11  14     1749.71     1840.26    102.51 o 
   0  11  14     6147.46     5675.81    156.11 o 
   1  11  14     1025.29     1231.66     82.22 o 
   2  11  14     3079.34     3099.99    100.90 o 
   3  11  14      561.05      428.44     66.35 o 
   4  11  14        8.35        4.96     63.92 o 
   5  11  14      785.00      869.26     80.59 o 
   6  11  14      883.76      975.48    107.34 o 
   7  11  14      371.35      305.32     96.17 o 
   8  11  14      847.07      820.30    113.62 o 
   9  11  14     1966.12     2071.20    144.64 o 
  10  11  14       23.23      -92.88     92.88 o 
  11  11  14      232.01      219.83    113.63 o 
  12  11  14     5497.30     5489.41    270.84 o 
 -12  12  14     4014.22     3971.58    231.01 o 
 -11  12  14      701.86      706.33    127.66 o 
 -10  12  14     5470.53     5355.96    210.38 o 
  -9  12  14       61.69     -111.99    113.42 o 
  -8  12  14     2594.00     2885.50    139.87 o 
  -7  12  14      841.30      799.49     99.63 o 
  -6  12  14       94.84      123.44     77.58 o 
  -5  12  14      618.24      654.85     86.26 o 
  -4  12  14    19514.84    19048.70    325.18 o 
  -3  12  14     3717.96     3378.60    132.55 o 
  -2  12  14     2103.85     2104.02    110.69 o 
  -1  12  14     1945.50     2111.65    110.64 o 
   0  12  14    10237.79     9462.75    205.77 o 
   1  12  14     1413.94     1438.62     99.51 o 
   2  12  14     2051.20     2259.58    127.62 o 
   3  12  14     1313.61     1429.30     91.23 o 
   4  12  14      153.30      194.22     69.95 o 
   5  12  14      825.46      852.23     84.97 o 
   6  12  14     2444.90     2474.07    144.04 o 
   7  12  14       12.89       77.41    147.70 o 
   8  12  14      165.04      136.41     99.04 o 
   9  12  14       96.93       45.73    100.85 o 
  10  12  14      143.80      -81.92    103.40 o 
  11  12  14       51.80       28.47    109.69 o 
  12  12  14     2478.27     2629.00    182.60 o 
 -11  13  14     2615.17     2659.30    187.76 o 
 -10  13  14       27.41      -10.66    148.24 o 
  -9  13  14      691.29      551.59    124.29 o 
  -8  13  14     2376.21     2456.12    158.45 o 
  -7  13  14      767.88      919.21    158.86 o 
  -6  13  14     2399.01     2445.94    125.23 o 
  -5  13  14     4017.41     3817.07    145.60 o 
  -4  13  14      769.09      714.26     93.64 o 
  -3  13  14       11.35      -75.29     75.29 o 
  -2  13  14     1646.76     1832.78    112.33 o 
  -1  13  14      995.38     1017.44    132.72 o 
   0  13  14      134.54      141.26     83.13 o 
   1  13  14     1400.38     1549.45    198.62 o 
   2  13  14      220.03      338.84    122.19 o 
   3  13  14       14.81       36.84     95.74 o 
   4  13  14     2539.53     2617.51    129.89 o 
   5  13  14     3428.20     3610.17    147.75 o 
   6  13  14     7227.28     7146.28    227.57 o 
   7  13  14      249.68      222.26    139.95 o 
   8  13  14      312.93      329.21    238.37 o 
   9  13  14      919.12      983.84    129.90 o 
  10  13  14      163.73      220.47    117.41 o 
  11  13  14       85.69       31.55    116.76 o 
 -10  14  14     1240.12      769.46    141.00 o 
  -9  14  14      835.40      815.58    132.58 o 
  -8  14  14      789.52      937.49    175.04 o 
  -7  14  14      854.77      958.64    127.85 o 
  -6  14  14       31.95      102.38     86.53 o 
  -5  14  14     3345.24     3490.01    146.71 o 
  -4  14  14     1733.63     1630.21    113.82 o 
  -3  14  14     1039.73     1179.00    106.29 o 
  -2  14  14     5570.11     5188.27    197.45 o 
  -1  14  14      884.92      777.06    105.15 o 
   0  14  14        1.90      -14.27    104.40 o 
   1  14  14     5147.11     5092.62    204.47 o 
   2  14  14     3791.78     3633.47    184.84 o 
   3  14  14     1688.60     1607.92    144.56 o 
   4  14  14     1261.57     1176.49    128.65 o 
   5  14  14        0.94      -44.30    103.95 o 
   6  14  14       89.31      175.83    201.81 o 
   7  14  14      152.92      199.50    172.47 o 
   8  14  14      399.05      441.65    188.42 o 
   9  14  14     1149.92     1309.07    143.50 o 
  10  14  14      588.48      738.55    232.15 o 
  -9  15  14     6662.71     6890.69    251.03 o 
  -8  15  14       18.08      -78.64    110.46 o 
  -7  15  14      102.30      193.36     93.18 o 
  -6  15  14     1246.15     1564.21    178.86 o 
  -5  15  14       29.31      -64.07     87.02 o 
  -4  15  14       93.63       25.87     87.15 o 
  -3  15  14     1726.60     1856.72    133.05 o 
  -2  15  14     3927.09     3605.23    160.26 o 
  -1  15  14      551.19      854.20    148.14 o 
   0  15  14     2160.51     2297.09    239.90 o 
   1  15  14     7559.75     7329.48    244.19 o 
   2  15  14       22.93       22.51    152.64 o 
   3  15  14      780.24     1046.19    162.88 o 
   4  15  14     2413.95     2681.66    192.79 o 
   5  15  14     1468.50     1836.44    249.58 o 
   6  15  14     1613.35     1911.33    449.21 o 
   7  15  14      825.28     1064.19    217.73 o 
   8  15  14      877.96     1251.53    254.62 o 
   9  15  14      632.76      863.99    332.76 o 
  -8  16  14      156.85      201.06    175.96 o 
  -7  16  14     1057.65     1333.56    184.33 o 
  -6  16  14     3924.12     4346.96    286.02 o 
  -5  16  14      128.79      350.93    155.63 o 
  -4  16  14      936.24      953.39    118.95 o 
  -3  16  14     3230.94     3289.34    189.21 o 
  -2  16  14     4312.47     4212.22    204.46 o 
  -1  16  14        5.93       -6.92    117.20 o 
   0  16  14      157.08      246.31    197.69 o 
   1  16  14      439.13      290.71    126.41 o 
   2  16  14      233.33      497.69    130.01 o 
   3  16  14     2049.49     2249.38    195.78 o 
   4  16  14      599.62      650.88    132.48 o 
   5  16  14     2846.75     3418.78    259.84 o 
   6  16  14      381.80     1099.55    420.91 o 
   7  16  14      183.18      281.83    236.85 o 
   8  16  14     3420.31     3884.27    351.87 o 
  -6  17  14      347.05      430.12    144.39 o 
  -5  17  14      267.68      284.43    125.09 o 
  -4  17  14     1814.16     2022.78    464.44 o 
  -3  17  14       86.66      347.13    187.23 o 
  -2  17  14     2411.33     2958.08    280.51 o 
  -1  17  14       58.41       83.62    127.27 o 
   0  17  14       16.68      -56.58    123.25 o 
   1  17  14      106.86       53.16    163.77 o 
   2  17  14     2146.46     2768.42    183.84 o 
   3  17  14      293.08      730.83    142.29 o 
   4  17  14        2.76      209.72    173.43 o 
   5  17  14     2260.92     2903.72    289.71 o 
   6  17  14     1862.93     2535.17    256.75 o 
  -4  18  14      150.40      635.50    272.58 o 
  -3  18  14     2675.26     3753.05    356.04 o 
  -2  18  14      116.48      684.84    304.36 o 
  -1  18  14      162.78      237.06    249.24 o 
   0  18  14     1008.23     1434.48    334.31 o 
   1  18  14     1798.85     2192.20    292.43 o 
   2  18  14      193.16      251.84    169.47 o 
   3  18  14     2117.40     2193.94    184.81 o 
   4  18  14      709.62     1197.89    160.03 o 
 -14   1  15      724.82      603.40    177.15 o 
 -13   1  15      918.19      950.62    109.71 o 
 -12   1  15     3312.95     3243.81    194.68 o 
 -11   1  15      365.41      393.02     85.66 o 
 -10   1  15     5266.46     5362.29    160.07 o 
  -9   1  15     1870.14     1770.69    100.30 o 
  -8   1  15     8674.81     8524.42    190.39 o 
  -7   1  15     1913.40     1910.88     99.32 o 
  -6   1  15      147.51      -10.05     58.67 o 
  -5   1  15      187.82      148.44     56.43 o 
  -4   1  15    17423.80    15592.78    285.95 o 
  -3   1  15    21969.37    22064.94    375.90 o 
  -2   1  15    12586.11    13166.01    226.69 o 
  -1   1  15     1544.07     1424.88     76.96 o 
   0   1  15    13984.21    14885.20    213.74 o 
   1   1  15    52480.82    52951.90    600.29 o 
   2   1  15     4465.67     3715.76     86.04 o 
   3   1  15     3220.73     2807.75     68.49 o 
   4   1  15    13585.01    14226.11    194.70 o 
   5   1  15     3258.95     3475.42    104.56 o 
   6   1  15    17049.50    16919.52    281.02 o 
   7   1  15     7248.38     7530.39    163.60 o 
   8   1  15     1560.12     1736.23     88.61 o 
   9   1  15      178.92      141.93     59.19 o 
  10   1  15     1474.34     1499.25     89.06 o 
  11   1  15     1266.16     1299.94     90.91 o 
  12   1  15     6252.11     6037.19    166.28 o 
  13   1  15     5129.01     5018.11    158.25 o 
  14   1  15      546.15      410.86     89.40 o 
  15   1  15     1257.51     1087.60    148.86 o 
 -15   2  15      971.64     1534.91    372.71 o 
 -14   2  15     3805.71     3827.19    180.20 o 
 -13   2  15     2967.47     3096.09    156.61 o 
 -12   2  15     3268.58     3257.11    151.90 o 
 -11   2  15        1.08      -77.40     77.40 o 
 -10   2  15     1113.71      966.53     90.95 o 
  -9   2  15       85.09       69.51     70.27 o 
  -8   2  15     5843.06     5827.52    169.51 o 
  -7   2  15     9606.39     9439.69    213.52 o 
  -6   2  15     1965.23     2001.96     98.08 o 
  -5   2  15       33.21       -5.71     38.95 o 
  -4   2  15    12836.96    12980.22    239.45 o 
  -3   2  15        8.09      -40.29     49.12 o 
  -2   2  15     3969.92     3830.30    126.86 o 
  -1   2  15    14037.07    13821.16    220.12 o 
   0   2  15    25517.36    24324.29    421.75 o 
   1   2  15    17773.29    19120.32    238.22 o 
   2   2  15       28.92       25.04     29.21 o 
   3   2  15    10475.28    10277.52    145.06 o 
   4   2  15     3792.29     4332.30     82.39 o 
   5   2  15     3065.50     3082.09    112.24 o 
   6   2  15    13867.93    13694.55    265.50 o 
   7   2  15    23559.14    22266.68    529.21 o 
   8   2  15     2422.80     2379.14    102.70 o 
   9   2  15     1978.11     2056.73     97.48 o 
  10   2  15        0.81       -9.77     66.22 o 
  11   2  15      834.97      776.26     88.46 o 
  12   2  15     5419.28     5502.17    172.89 o 
  13   2  15     3927.16     4133.93    159.73 o 
  14   2  15       30.31      -54.41     76.48 o 
  15   2  15      256.68      183.59     99.79 o 
 -15   3  15      377.16      342.41    183.94 o 
 -14   3  15     2077.37     2287.96    147.21 o 
 -13   3  15      189.88      292.36    109.97 o 
 -12   3  15     1808.83     2268.46    136.21 o 
 -11   3  15     1791.34     2089.59    126.75 o 
 -10   3  15     4479.99     4480.78    179.41 o 
  -9   3  15        1.00       40.69     69.44 o 
  -8   3  15    11030.00    10646.68    202.80 o 
  -7   3  15     1716.19     1751.27     87.28 o 
  -6   3  15     7203.75     7429.51    156.59 o 
  -5   3  15     6126.62     5859.74    109.04 o 
  -4   3  15    15389.02    14469.23    214.94 o 
  -3   3  15     8538.84     8497.37    176.47 o 
  -2   3  15     7893.04     7682.63    128.28 o 
  -1   3  15    10958.77    11235.88    174.69 o 
   0   3  15    33907.31    34643.77    461.00 o 
   1   3  15     7622.33     7256.83    116.45 o 
   2   3  15     2957.21     2645.27     69.29 o 
   3   3  15     2321.96     2567.25     68.12 o 
   4   3  15     7721.27     7682.41    126.04 o 
   5   3  15     7087.76     6424.90    153.72 o 
   6   3  15     9608.59     9643.27    223.94 o 
   7   3  15        1.77       -4.83     50.81 o 
   8   3  15       22.95       49.19     55.12 o 
   9   3  15     2177.63     2181.63     97.63 o 
  10   3  15     2454.94     2396.00    103.92 o 
  11   3  15      759.08      729.77     74.76 o 
  12   3  15       42.52       43.01     67.18 o 
  13   3  15     1286.44     1155.93    105.46 o 
  14   3  15     2034.95     2066.88    140.81 o 
  15   3  15       42.66       49.13    100.26 o 
 -15   4  15      207.98      292.48    179.51 o 
 -14   4  15      227.00      275.75    125.78 o 
 -13   4  15        0.40        1.52     96.23 o 
 -12   4  15       92.23      -30.58     90.05 o 
 -11   4  15       28.46       26.67     84.36 o 
 -10   4  15    10251.23     9910.80    376.71 o 
  -9   4  15     1412.22     1263.07    104.72 o 
  -8   4  15       94.19      -34.07     73.25 o 
  -7   4  15     1696.67     1697.16     83.54 o 
  -6   4  15     5870.46     5617.08    136.24 o 
  -5   4  15     2650.19     2638.76     76.51 o 
  -4   4  15    14020.30    13187.76    289.92 o 
  -3   4  15     9957.72     9417.38    157.33 o 
  -2   4  15     6415.75     6033.98    118.54 o 
  -1   4  15       44.75       65.84     35.30 o 
   0   4  15    15036.67    13368.47    235.29 o 
   1   4  15     1271.72     1101.27     50.26 o 
   2   4  15     9001.98     8738.29    134.49 o 
   3   4  15    17606.44    17108.47    322.60 o 
   4   4  15     2835.87     2889.32     88.97 o 
   5   4  15      743.72      865.54     63.05 o 
   6   4  15     3673.79     3631.34    134.70 o 
   7   4  15     7228.51     7036.45    157.64 o 
   8   4  15       19.98       10.37     65.89 o 
   9   4  15      133.69      123.81     59.36 o 
  10   4  15     2799.51     2843.22    111.09 o 
  11   4  15     1619.53     1717.70     96.21 o 
  12   4  15     1042.03     1123.27     99.45 o 
  13   4  15     1656.95     1610.36    126.75 o 
  14   4  15      302.16      169.18     97.01 o 
  15   4  15      654.11      283.53    109.39 o 
 -15   5  15      496.56      740.23    496.18 o 
 -14   5  15      366.44      317.91    111.18 o 
 -13   5  15     3789.09     4015.20    179.90 o 
 -12   5  15      461.10      351.48     98.90 o 
 -11   5  15     5231.53     5192.59    186.30 o 
 -10   5  15     3614.97     3759.71    159.22 o 
  -9   5  15      990.20      976.37    102.11 o 
  -8   5  15      179.02      147.12     83.55 o 
  -7   5  15      870.94      850.31    123.89 o 
  -6   5  15     7991.28     7961.25    150.40 o 
  -5   5  15     3519.64     3413.02     89.17 o 
  -4   5  15     2511.75     2631.66     79.41 o 
  -3   5  15     6561.20     6324.66    137.93 o 
  -2   5  15     5115.58     5018.51    114.26 o 
  -1   5  15       11.74        3.20     36.68 o 
   0   5  15     1297.92     1266.90     55.07 o 
   1   5  15     3863.76     3718.09     87.52 o 
   2   5  15     2623.25     2567.25     75.09 o 
   3   5  15    15310.72    15453.07    207.52 o 
   4   5  15     2113.55     2198.97     71.87 o 
   5   5  15    10772.06    10146.13    171.26 o 
   6   5  15     3953.44     3573.77    112.06 o 
   7   5  15       76.73      132.25     56.90 o 
   8   5  15     1110.57     1120.11     79.39 o 
   9   5  15     2349.66     2316.30    101.46 o 
  10   5  15     3368.39     3376.58    120.78 o 
  11   5  15      426.42      476.87     89.01 o 
  12   5  15     3070.01     3050.02    152.29 o 
  13   5  15        1.02      -83.88     83.88 o 
  14   5  15     1077.72     1023.66    124.24 o 
  15   5  15      455.73      326.95    138.20 o 
 -15   6  15      496.41      579.49    197.64 o 
 -14   6  15      200.12      242.78    112.73 o 
 -13   6  15      880.01      980.76    120.50 o 
 -12   6  15       10.19      -94.90     94.90 o 
 -11   6  15      331.09      290.88     97.59 o 
 -10   6  15     1910.55     1830.79    126.82 o 
  -9   6  15     1547.65     1734.47    120.97 o 
  -8   6  15     1227.52     1379.51    108.64 o 
  -7   6  15     5059.92     5206.77    173.26 o 
  -6   6  15    12784.93    12600.30    220.33 o 
  -5   6  15      223.60      302.47     56.76 o 
  -4   6  15     3363.36     3209.89     89.74 o 
  -3   6  15     5843.77     5424.89    116.23 o 
  -2   6  15     7180.17     6978.78    126.90 o 
  -1   6  15      164.20      232.13     43.63 o 
   0   6  15     2388.78     2356.66     76.63 o 
   1   6  15     4485.15     4338.45     96.48 o 
   2   6  15      923.93      888.05     54.51 o 
   3   6  15     4536.36     4478.72     99.59 o 
   4   6  15     1577.45     1702.51     66.94 o 
   5   6  15     4343.56     4213.50    108.71 o 
   6   6  15      147.82      134.75     59.15 o 
   7   6  15    18728.02    18392.48    310.62 o 
   8   6  15       16.89        3.85     58.82 o 
   9   6  15     6030.59     5711.08    149.25 o 
  10   6  15        2.99      -74.94     74.94 o 
  11   6  15     3070.75     3026.73    149.04 o 
  12   6  15     2410.29     2446.16    143.67 o 
  13   6  15     5013.07     4734.56    227.77 o 
  14   6  15      471.62      361.84    111.94 o 
 -14   7  15     1389.05     1340.83    140.30 o 
 -13   7  15     7187.42     7095.37    234.26 o 
 -12   7  15     1008.89     1167.78    122.31 o 
 -11   7  15    10069.05    10242.23    267.76 o 
 -10   7  15      659.03      502.39    101.70 o 
  -9   7  15      309.17      191.98     89.73 o 
  -8   7  15       86.73       82.03     85.89 o 
  -7   7  15     1060.37     1062.72    101.66 o 
  -6   7  15     5353.52     5107.48    134.40 o 
  -5   7  15     1174.25     1284.45     78.97 o 
  -4   7  15    25374.62    24734.40    366.11 o 
  -3   7  15     2707.11     2625.82     84.43 o 
  -2   7  15      434.23      387.53     50.76 o 
  -1   7  15        6.56       27.00     43.82 o 
   0   7  15     2451.43     2579.34     83.24 o 
   1   7  15        4.10      -42.79     42.79 o 
   2   7  15     1864.07     1951.71     74.91 o 
   3   7  15    17767.62    17452.99    236.22 o 
   4   7  15     6310.52     6046.81    119.91 o 
   5   7  15     1583.12     1635.75     78.99 o 
   6   7  15      289.39      314.64     64.38 o 
   7   7  15      166.34      197.22     64.02 o 
   8   7  15     1766.76     1885.72    105.85 o 
   9   7  15     2667.47     2509.55    131.68 o 
  10   7  15     3248.80     2967.89    189.61 o 
  11   7  15     4125.25     4082.70    169.74 o 
  12   7  15      927.69      792.16    114.20 o 
  13   7  15        0.55      -60.78     97.92 o 
  14   7  15      114.54      -13.15    105.79 o 
 -14   8  15       49.47      -56.59    115.44 o 
 -13   8  15      443.98      332.43    120.54 o 
 -12   8  15      245.91      181.71    104.23 o 
 -11   8  15     2963.73     2941.32    163.25 o 
 -10   8  15     7481.96     7116.77    220.94 o 
  -9   8  15     6402.84     6187.78    204.24 o 
  -8   8  15     1333.79     1440.52    115.63 o 
  -7   8  15     2146.38     2163.13    128.82 o 
  -6   8  15     3247.26     3200.48    117.02 o 
  -5   8  15      688.22      605.85     79.51 o 
  -4   8  15       63.89       64.18     59.60 o 
  -3   8  15      568.53      543.19     67.37 o 
  -2   8  15     5422.99     5347.67    117.32 o 
  -1   8  15     2732.07     2753.34     88.64 o 
   0   8  15      232.50      161.51     49.76 o 
   1   8  15     5678.04     5952.81    121.10 o 
   2   8  15      269.43      261.63     52.48 o 
   3   8  15     3413.59     3220.84    101.58 o 
   4   8  15     8291.73     8156.68    145.31 o 
   5   8  15      409.26      383.48     63.79 o 
   6   8  15     3996.30     3828.33    126.82 o 
   7   8  15      784.98      733.04     91.18 o 
   8   8  15     1792.03     1877.21    118.49 o 
   9   8  15    14670.40    14492.04    332.47 o 
  10   8  15     6658.01     6591.96    216.04 o 
  11   8  15     6679.74     6141.05    232.15 o 
  12   8  15      875.87      786.13    118.21 o 
  13   8  15     6321.01     6473.20    229.08 o 
  14   8  15     2227.50     2052.69    189.21 o 
 -14   9  15       81.62     -120.13    120.13 o 
 -13   9  15      912.32      765.07    147.61 o 
 -12   9  15      809.52      913.52    125.63 o 
 -11   9  15      630.13      672.14    117.01 o 
 -10   9  15     3293.08     3540.35    171.15 o 
  -9   9  15    11255.39    10829.85    276.49 o 
  -8   9  15     2280.88     2328.20    140.35 o 
  -7   9  15       60.78       52.36     87.82 o 
  -6   9  15      193.01      155.20     67.71 o 
  -5   9  15     7870.36     7483.83    174.73 o 
  -4   9  15     2592.89     2521.41    106.59 o 
  -3   9  15     3948.55     3792.25    124.44 o 
  -2   9  15    12992.82    12242.65    224.51 o 
  -1   9  15       54.02       61.93     53.33 o 
   0   9  15      357.48      351.56     57.07 o 
   1   9  15      423.51      424.27     56.84 o 
   2   9  15     4179.73     4147.73    108.48 o 
   3   9  15     3265.05     3265.32     98.66 o 
   4   9  15     1909.13     2000.78     81.56 o 
   5   9  15      621.85      720.74     72.03 o 
   6   9  15     4350.49     4234.90    160.31 o 
   7   9  15     4983.02     4819.58    192.91 o 
   8   9  15      555.68      471.23     92.29 o 
   9   9  15     9787.35     9287.13    255.97 o 
  10   9  15     2064.50     2251.14    144.67 o 
  11   9  15        1.33      -92.89     92.89 o 
  12   9  15       43.66        1.49     98.38 o 
  13   9  15     1309.28     1506.08    147.69 o 
 -13  10  15      280.01      346.68    126.32 o 
 -12  10  15     3390.91     3691.22    280.11 o 
 -11  10  15     2977.48     3064.27    172.11 o 
 -10  10  15      193.77      116.90    109.43 o 
  -9  10  15       54.39      146.83    104.15 o 
  -8  10  15       11.04       62.45     92.03 o 
  -7  10  15     9781.28     9806.12    254.48 o 
  -6  10  15     1499.03     1620.17    116.07 o 
  -5  10  15     5994.67     5531.90    153.74 o 
  -4  10  15      181.34       50.14     68.01 o 
  -3  10  15     1430.57     1426.64     94.56 o 
  -2  10  15      640.39      718.19     81.42 o 
  -1  10  15     3612.17     3505.22    125.25 o 
   0  10  15     1742.21     1908.17     87.24 o 
   1  10  15      926.99      948.28     69.52 o 
   2  10  15     1664.13     1736.00     81.19 o 
   3  10  15      174.36       99.93     56.32 o 
   4  10  15      687.41      685.93     66.92 o 
   5  10  15     3772.59     3529.83    134.62 o 
   6  10  15     7023.46     6556.08    256.79 o 
   7  10  15      118.98       56.49     84.45 o 
   8  10  15     5186.44     4982.74    185.80 o 
   9  10  15     5621.97     6085.28    209.75 o 
  10  10  15     1690.76     1848.27    138.40 o 
  11  10  15     1676.42     1738.79    141.58 o 
  12  10  15     5591.15     5550.53    219.88 o 
  13  10  15      464.58      329.63    123.40 o 
 -12  11  15      544.99      546.45    143.63 o 
 -11  11  15      197.45       82.87    113.50 o 
 -10  11  15      350.22      362.76    129.19 o 
  -9  11  15     3414.32     3302.64    280.91 o 
  -8  11  15    10230.80     9503.31    262.74 o 
  -7  11  15      164.36       15.65     96.08 o 
  -6  11  15     1643.41     1600.50    110.24 o 
  -5  11  15      584.91      537.57     81.49 o 
  -4  11  15     2044.70     2026.46    107.50 o 
  -3  11  15     3052.46     3055.08    123.79 o 
  -2  11  15      906.78      939.22     89.28 o 
  -1  11  15     3150.41     3092.81    125.23 o 
   0  11  15       14.81       13.82     70.78 o 
   1  11  15     1988.77     1919.82     93.44 o 
   2  11  15     2202.91     2214.82     89.56 o 
   3  11  15     1006.32     1050.94     82.23 o 
   4  11  15     4813.22     4658.60    135.72 o 
   5  11  15     4011.00     3843.60    142.98 o 
   6  11  15     2972.86     2865.57    148.06 o 
   7  11  15     3591.53     3583.10    164.23 o 
   8  11  15       77.18        6.95     89.99 o 
   9  11  15      140.54       27.44     99.68 o 
  10  11  15      728.14      860.72    124.53 o 
  11  11  15      557.71      597.87    123.02 o 
  12  11  15      739.19      814.74    134.65 o 
 -12  12  15     1176.43      999.85    146.30 o 
 -11  12  15     2504.37     2633.19    219.82 o 
 -10  12  15      571.08      440.70    124.48 o 
  -9  12  15     3453.53     3439.25    180.79 o 
  -8  12  15      478.90      466.65    117.40 o 
  -7  12  15     8065.72     7384.01    382.53 o 
  -6  12  15     3197.19     3062.46    141.39 o 
  -5  12  15       27.21      -56.83     83.96 o 
  -4  12  15      217.33      161.43    103.68 o 
  -3  12  15       10.34        7.69     74.04 o 
  -2  12  15      129.23       85.03     79.99 o 
  -1  12  15      391.31      373.52     83.07 o 
   0  12  15      263.19      330.71     80.03 o 
   1  12  15     6373.29     6283.79    173.66 o 
   2  12  15     1937.10     2079.55    115.86 o 
   3  12  15     5383.38     5486.29    148.46 o 
   4  12  15       14.21       43.03     81.61 o 
   5  12  15     4415.46     4547.52    157.15 o 
   6  12  15    12133.43    11895.92    387.04 o 
   7  12  15     1323.77     1407.98    127.85 o 
   8  12  15     3806.59     3769.42    176.57 o 
   9  12  15     1658.00     1770.33    144.39 o 
  10  12  15      343.83      356.67    118.62 o 
  11  12  15     1167.07     1064.51    142.70 o 
 -11  13  15     1498.41     1624.79    159.98 o 
 -10  13  15      115.43       45.44    112.69 o 
  -9  13  15      272.79      439.95    120.60 o 
  -8  13  15     3093.60     3218.69    173.43 o 
  -7  13  15       14.50      -77.84     98.59 o 
  -6  13  15      512.09      418.58    112.28 o 
  -5  13  15     1695.87     1626.66    110.93 o 
  -4  13  15       27.92       33.47     80.25 o 
  -3  13  15     1332.22     1385.73    112.49 o 
  -2  13  15     2055.81     2009.54    116.67 o 
  -1  13  15      234.10      207.83     82.90 o 
   0  13  15     1775.75     1830.16    161.63 o 
   1  13  15      652.38      692.68    114.17 o 
   2  13  15     3982.87     4002.36    176.93 o 
   3  13  15      999.00     1103.33    120.69 o 
   4  13  15      248.55      361.11     99.43 o 
   5  13  15       94.68      265.94    131.47 o 
   6  13  15     1097.08     1060.38    131.31 o 
   7  13  15      484.12      461.69    116.34 o 
   8  13  15      259.86      365.42    114.88 o 
   9  13  15     1824.26     2022.86    156.35 o 
  10  13  15     5843.97     6166.37    237.98 o 
  11  13  15      156.62        2.14    117.97 o 
 -10  14  15      203.54      296.32    132.02 o 
  -9  14  15     1682.86     1775.56    169.60 o 
  -8  14  15        1.98     -122.04    129.85 o 
  -7  14  15       27.86       25.28    107.65 o 
  -6  14  15     3631.66     3735.90    161.79 o 
  -5  14  15     7894.34     7300.52    212.66 o 
  -4  14  15      380.37      301.24     92.54 o 
  -3  14  15      169.05      -18.44     84.54 o 
  -2  14  15       64.16      163.96     86.96 o 
  -1  14  15     1831.38     1914.24    128.35 o 
   0  14  15      117.45       79.89    107.12 o 
   1  14  15     5349.53     5181.81    206.34 o 
   2  14  15     4613.47     4858.41    200.26 o 
   3  14  15       63.84      179.57    107.28 o 
   4  14  15       15.84      224.72    179.49 o 
   5  14  15      331.76      608.18    174.51 o 
   6  14  15      203.89      354.33    241.47 o 
   7  14  15      144.69      223.86    259.93 o 
   8  14  15     4881.24     4925.76    207.28 o 
   9  14  15      130.10      184.13    130.80 o 
  10  14  15       17.05        8.97    158.15 o 
  -9  15  15      745.90      784.43    138.18 o 
  -8  15  15      498.99      260.63    171.33 o 
  -7  15  15     3271.22     3210.07    184.37 o 
  -6  15  15     1926.49     1813.10    167.81 o 
  -5  15  15     3102.17     3053.62    146.70 o 
  -4  15  15     2676.51     2539.57    136.75 o 
  -3  15  15      754.22      931.03    115.89 o 
  -2  15  15     5184.03     4932.07    181.63 o 
  -1  15  15      102.05       30.46    114.11 o 
   0  15  15      267.46      345.91    121.88 o 
   1  15  15       32.13       40.98    111.99 o 
   2  15  15     2138.44     2197.04    223.14 o 
   3  15  15     1351.42     1545.81    147.71 o 
   4  15  15     1257.21     1307.78    140.19 o 
   5  15  15     1051.33     1356.14    165.43 o 
   6  15  15     1598.75     2212.53    408.33 o 
   7  15  15     1663.39     2411.82    542.51 o 
   8  15  15      304.88      525.94    248.82 o 
   9  15  15      735.35     1042.29    332.15 o 
  -8  16  15      366.01      434.75    210.15 o 
  -7  16  15     1528.82     1589.70    157.62 o 
  -6  16  15      267.66      146.98    119.17 o 
  -5  16  15     1309.81     1543.34    226.03 o 
  -4  16  15       37.50      100.67    102.23 o 
  -3  16  15       15.09       60.32    121.32 o 
  -2  16  15     2821.57     2874.06    183.02 o 
  -1  16  15      751.49      833.75    143.02 o 
   0  16  15      621.97      623.44    135.85 o 
   1  16  15       86.63       60.75    118.59 o 
   2  16  15     7054.80     7462.98    255.86 o 
   3  16  15      368.16      384.36    187.49 o 
   4  16  15      858.90     1282.63    171.59 o 
   5  16  15     2203.77     2659.43    283.25 o 
   6  16  15      596.56      899.07    448.45 o 
   7  16  15      295.27      820.16    597.62 o 
  -6  17  15      200.74      263.59    211.15 o 
  -5  17  15      136.69       38.60    133.89 o 
  -4  17  15     1853.94     2059.17    191.18 o 
  -3  17  15     2741.45     2883.21    263.34 o 
  -2  17  15     2341.87     2687.19    279.05 o 
  -1  17  15     1745.79     2282.06    318.27 o 
   0  17  15      478.36      764.22    142.91 o 
   1  17  15      304.92      509.06    137.88 o 
   2  17  15      737.45     1301.34    302.39 o 
   3  17  15      324.40      588.43    154.76 o 
   4  17  15      154.15      448.69    202.00 o 
   5  17  15      215.77      677.25    406.68 o 
   6  17  15     3600.37     4844.73    839.06 o 
  -3  18  15     1128.61     1952.05    552.93 o 
  -2  18  15       66.95      -14.08    179.82 o 
  -1  18  15       21.34      646.32    350.76 o 
   0  18  15      244.04      590.38    195.44 o 
   1  18  15      722.93     1182.38    355.90 o 
   2  18  15      498.00      369.49    164.07 o 
   3  18  15      392.89     1625.35    415.40 o 
 -12   0  16       15.39      -77.04    172.90 o 
 -11   0  16     7574.91     7398.77    271.94 o 
 -10   0  16    24413.45    24725.60    569.75 o 
  -9   0  16     7837.22     7716.74    321.74 o 
  -8   0  16     4892.75     5402.23    387.69 o 
  -7   0  16    31472.51    30279.49    643.62 o 
  -6   0  16    13976.50    13838.84    353.98 o 
  -5   0  16     9519.95     9574.98    306.21 o 
  -4   0  16    59633.37    59898.52   1488.75 o 
  -3   0  16     1161.25     1186.02    113.24 o 
  -2   0  16    14237.88    13496.43    555.69 o 
  -1   0  16     8114.02     8358.93    280.75 o 
   0   0  16     6290.60     5599.28    145.72 o 
   1   0  16       84.83       -8.64     69.96 o 
   2   0  16    61483.84    60692.36    970.02 o 
   3   0  16     1182.18     1162.10     76.16 o 
   4   0  16    67956.97    68258.73   1064.34 o 
   5   0  16     1400.75     1512.64    106.80 o 
   6   0  16     6412.97     6323.20    208.68 o 
   7   0  16    16784.11    17287.27    413.98 o 
   8   0  16    32195.54    31439.16    833.21 o 
   9   0  16     4419.35     4235.65    184.95 o 
  10   0  16       60.71      -77.77     87.18 o 
  11   0  16    11881.17    11939.38    485.93 o 
  12   0  16     1345.99     1295.93    138.93 o 
  13   0  16      437.27      407.13    122.23 o 
  14   0  16     4409.99     4281.89    236.14 o 
  15   0  16     4526.15     4516.69    425.20 o 
 -15   1  16        0.37      -69.77    151.47 o 
 -14   1  16     1826.98     1838.62    196.29 o 
 -13   1  16     2067.72     2056.33    134.53 o 
 -12   1  16      310.69      414.52    127.42 o 
 -11   1  16       25.92      -48.53     94.72 o 
 -10   1  16     5499.57     5474.24    163.43 o 
  -9   1  16    10789.81    10250.67    221.31 o 
  -8   1  16      830.94      713.63     82.22 o 
  -7   1  16      104.34       92.69     65.42 o 
  -6   1  16     4945.72     5105.65    145.25 o 
  -5   1  16     2478.74     2567.53    104.81 o 
  -4   1  16     1365.63     1196.32     79.01 o 
  -3   1  16     9027.05     8990.77    181.47 o 
  -2   1  16     2843.88     2824.01    103.75 o 
  -1   1  16      852.60      886.09     71.54 o 
   0   1  16     6345.15     6164.70    107.01 o 
   1   1  16    32348.24    33201.13    393.42 o 
   2   1  16      674.81      738.32     47.56 o 
   3   1  16      672.07      823.97     77.06 o 
   4   1  16      233.34      187.50     33.66 o 
   5   1  16      246.63      209.03     50.84 o 
   6   1  16     4712.89     4601.14    125.89 o 
   7   1  16     3667.47     3543.55    117.05 o 
   8   1  16     7333.89     7326.44    168.90 o 
   9   1  16      706.71      739.55     76.02 o 
  10   1  16     1034.70      987.11     83.59 o 
  11   1  16     2306.64     2334.05    111.45 o 
  12   1  16     1583.13     1538.50    134.92 o 
  13   1  16     1346.61     1229.61    102.28 o 
  14   1  16        3.52      -83.82     83.82 o 
  15   1  16      720.59      700.02    156.90 o 
 -15   2  16       47.02      346.16    436.51 o 
 -14   2  16     2516.55     2539.10    153.95 o 
 -13   2  16        1.47      -11.45     90.47 o 
 -12   2  16      188.25       70.77     89.46 o 
 -11   2  16      651.32      679.07    117.66 o 
 -10   2  16    10263.00    10246.58    232.61 o
[truncated: 292,702 more chars]
